# Supplementary material for: A missense variant in the coil1A domain of the keratin 25 gene is associated with the dominant curly hair coat trait (Crd) in horse
Source: Genet Sel Evol. 2017 Nov 15;49:85. doi: 10.1186/s12711-017-0359-5 (PMC5686958; doi:10.1186/s12711-017-0359-5)
Supplement: Supplementary file 1 — Additional file 1: Table S1. List of animals included in the study. This table provides detailed information about identification, pedigree, phenotypes and genotypes of animals included in the study. The full pedigree is also provided. Table S2a. Details on markers and haplotypes in the mapped region. This table provides markers and their position, including the KRT25 variant along ECA11. Colors are used to depict haplotypes, assuming 18 founder haplotypes (12 “non-curly” haplotypes carried by crossbreed animals as well as the six most frequent other haplotypes, including one “curly” haplotype). Haplotypes are given for each animal, according to pedigree data. Table S2b. Delineation of the critical mapping region by haplotype analysis. Haplotypes were sorted out according to their sequence and the associated coat phenotype. Critical recombination events are easily detected by color changes and help identify the upper and lower bounds of the mapping interval. Table S3. PCR primers used to genotype candidate genes. This table provides detailed information about chromosome positions, alleles, gene names, ID, primer sequences, fragment lengths and Tm. Table S4. Statistics on genome-wide detection of functional variants. Table S4 provides statistics on variant detection based on NGS sequencing, with numbers of new and known variants (whole genome and genes) according to their consequence as predicted by VEP. Positional candidate variants are also reported. Table S5. List of gene variants predicted to impact protein functionality. Table S5 includes chromosome positions, alleles, gene ID and functional annotations. The last column (Existing variation) indicates variants; which were already known in dbSNP. Table S6. Concordant variants identified in the critical mapping interval. Table S6 includes chromosome positions, alleles, functional annotations and gene ID for concordant variants. Table S7. Horses genotyped by PCR and Sanger sequencing. Horse names, phenotype and geno [file 12711_2017_359_MOESM1_ESM.xlsx]

## Sheet: Table S1 
Supporting Table S1: List of animals included in the mapping study													Full pedigree, including non-genotyped individuals
	Name	Sample ID	Breed	Crossed	Coat	Allele (sequencing)	Genotyping SNP50k	KRT25 genotyping	Family	Sex	Group			Family ID	Name	ID	Father ID	Dam ID	Sex	Coat	Breed
	UNEL DE QUILY	4	CURLY		CURLY	AG	yes	yes	1	M	FRENCH CURLY			1	SPARTACUS	389	0	0	M	Curly	Curly
	TAO COPPER DE QUILY	5	CURLY		CURLY	AA	yes	yes	1	M				1	M C MAGDALENA	30013	0	0	F	Straight	Non Curly
	UZOR DE QUILY	10	CURLY		CURLY	GG	yes	yes	1	F				1	JUST LIKE BARB	478	0	0	F	Straight	Non Curly
	AVALON DE QUILY	11	CURLY		CURLY	AG	yes	yes	1	M				1	GCF SPARLOCK	25554	389	30013	M	Curly	Curly
	VIKING DE QUILY	16	CURLY		CURLY	AG	yes	yes	1	M				1	CZARITZA	25584	0	0	F	Straight	Non Curly
	ANGEL DE QUILY	17	CURLY		CURLY	AG	yes	yes	1	F				1	Cool Cowgirl	30002	0	0	F	Straight	Non Curly
	VIGARO	18	CURLY		CURLY	AG	yes	yes	1	M				1	LOCK AFIRE	25582	25554	30002	M	Straight	Curly
	BREIZH MABRO	22	CURLY		CURLY	AG	yes	yes	1	F				1	LOCK O'GRACE	25583	25554	25584	F	Straight	Curly
	ALTESSE DE QUILY	23	CURLY		CURLY	AG	yes	yes	1	F				1	BCF SPARTACULAR SPLASHES	1	389	478	M	Curly	Curly
	BNC BUTTERFLY VELVET	28	CURLY		CURLY	AG	yes	yes	1	F				1	MEADS HI YELLER	281	0	0	M	Curly	Curly
	JAK BAY CITA KAYLA	32	CURLY		CURLY	AG	yes	yes	8	F				1	BNC CINDY	320	0	0	F	Curly	Curly
	BRETZEL DE QUILY	33	CURLY		CURLY	AG	yes	yes	1	M				1	LITTLE FAN E	464	0	0	F	Curly	Curly
	ADORABLE KALE DESYS	38	CURLY		CURLY	AA	yes	yes	8	F				1	BNC BUTTERFLY VELVET	28	281	320	F	Curly	Curly
	CYPRESS MELS SASSY	40	CURLY	Yes	CURLY	AG	yes	yes	8	F				1	BNC BILL E MARE	7	281	464	F	Curly	Curly
	YS KUMO	41	CURLY		CURLY	AG	yes	yes	8	M				1	JAK VITIAZ SPLASH	12	1	7	F	Curly	Curly
	PILGRIM	44	CURLY	Yes	CURLY	AG	yes	yes	1	M				1	JAK ATILLA SPLASH	13	1	7	M	Curly	Curly
	BLEGWEN	45	CURLY		CURLY	AG	yes	yes	1	F				1	TAO COPPER DE QUILY	5	278	28	M	Curly	Curly
	QUICK STRAWBERRY DESYS	46	CURLY		CURLY	AG	yes	yes	8	F				1	DIVA D'IRIAC	443	0	0	F	Straight	Non Curly
	BRAVE KUMQUAT DESYS	47	CURLY		CURLY	GG	yes	yes	8	F				1	PRAIRIE HAWK CYPRESS WIND	36	0	0	F	Curly	Curly
	VERY FIRST KIWI DESYS	6	CURLY		STRAIGHT	GG	yes	yes	8	F				1	ROMY DE QUILY	444	0	0	F	Curly	Curly
	BREZONNEG	39	CURLY	Yes	STRAIGHT	GG	yes	yes	1	M				1	DKH SUMMER BREEZE	2	0	0	F	Curly	Curly
	CINNAMON SUGAR	35	CURLY		CURLY	AG	yes	yes	5	F				1	KIOWA BEAUTY	482	0	0	F	Curly	Curly
	BCF SPARTACULAR SPLASHES	1	CURLY	Yes	CURLY	AG	yes	yes	1	M				1	WWW PAINTED PRINCESS	19	295	482	F	Straight	Curly
	JAK BLANMATIN	3	CURLY		CURLY	AG	yes	yes	1	F				1	GOLDEN GAITS ANASAZI	43	0	0	F	Curly	Curly
	BNC BILL E MARE	7	CURLY		CURLY	AG	yes	yes	1	F				1	JAK ALIAS SPLASH	37	1	43	M	Straight	Curly
	JAK VITIAZ SPLASH	12	CURLY		CURLY	AA	yes	yes	1	F				1	JAK BLANMATIN	3	1	443	F	Curly	Curly
	JAK ATILLA SPLASH	13	CURLY		CURLY	AG	yes	yes	1	M				1	JAK BEEDIES SPLASH	14	1	256	F	Curly	Curly
	JAK BEEDIES SPLASH	14	CURLY		CURLY	AG	yes	yes	1	F				1	JAK BOUNTY SPLASH	26	1	31	F	Curly	Curly
	JAK SUN GENESIS	256	CURLY		CURLY	AA	yes	yes	1	F				1	JAK BREIZH SPLASH	42	1	36	M	Curly	Curly
	FLORALAKE PRECIOUS MISTY	24	CURLY		CURLY	AA	yes	yes	1	F				1	VANDA SPLASH	34	1	444	F	Curly	Curly
	JAK BOBEYHILL SPLASH	25	CURLY		CURLY	AG	yes	yes	1	M				1	BAD BOY SPLASH	8	1	2	M	Straight	Curly
	JAK BOUNTY SPLASH	26	CURLY		CURLY	AG	yes	yes	1	F				1	JAK BOBEYHILL SPLASH	25	1	19	M	Curly	Curly
	AUSTRAL	29	CURLY		CURLY	AG	yes	yes	1	F				1	TALL TREES MISDEMEANOR	390	0	0	M	Curly	Curly
	OAKESMUIR SHADOW	31	CURLY		CURLY	AA	yes	yes	1	F				1	JAK ATEOC PAINTED	30	390	19	F	Straight	Curly
	VANDA SPLASH	34	CURLY		CURLY	AG	yes	yes	1	F				1	Peter Paint	386	0	0	M	Curly	Curly
	PRAIRIE HAWK CYPRESS WIND	36	CURLY		CURLY	AA	yes	yes	1	F				1	Misty (Stoddard's)	262	0	0	F	Straight	Non Curly
	JAK BREIZH SPLASH	42	CURLY		CURLY	AG	yes	yes	1	M				1	TEOC DANNY BOY	295	386	262	M	Curly	Curly
	GOLDEN GAITS ANASAZI	43	CURLY		CURLY	GG	yes	yes	1	F				1	Little Copper D	495	0	0	F	Curly	Curly
	BAD BOY SPLASH	8	CURLY		STRAIGHT	GG	yes	yes	1	M				1	PRECIOUS MARBLE FIRE	465	0	0	F	Curly	Curly
	WWW PAINTED PRINCESS	19	CURLY		STRAIGHT	GG	yes	yes	1	F				1	OAKESMUIR PINTO PETE	294	386	495	M	Curly	Curly
	JAK ATEOC PAINTED	30	CURLY		STRAIGHT	GG	yes	yes	1	F				1	FLORALAKE PRECIOUS MISTY	24	294	465	F	Curly	Curly
	JAK ALIAS SPLASH	37	CURLY		STRAIGHT	GG	yes	yes	1	M				1	OAKESMUIR SHADOW	31	294	465	F	Curly	Curly
	DKH SUMMER BREEZE	2	CURLY		CURLY	AG	yes	yes	1	F				1	BNC GRINGOS SUN D COPPER	278	0	0	M	Curly	Curly
	RILEY'S BUTTER CREAM	9	CURLY	Yes	CURLY	GG	yes	yes	2	F				1	BNC SASHA	448	0	0	F	Curly	Curly
	JAK BLACKCURLS ZOU	15	CURLY		CURLY	GG	yes	yes	2	M				1	TAO COPPER DE QUILY	5	278	28	M	Curly	Curly
	DRAKVALLMONS ITE O MAGUZU	27	CURLY		CURLY	GG	yes	yes	2	M				1	JAK SUN GENESIS	256	278	448	F	Curly	Curly
	JAK BOREAL MAGUZU	21	CURLY	Yes	STRAIGHT	GG	yes	yes	2	F				1	KAVALLE	481	0	0	F	Straight	Non Curly
	HCC JORDAN	25521	CURLY		CURLY	AG	yes	yes	7	M	US CURLY			1	QHALAS	480	0	0	F	Straight	Non Curly
	GCF SPARLOCK	25554	CURLY		CURLY	AG	yes	yes		M				1	ALTESSE DE QUILY	23	5	481	F	Curly	Curly
	NORM	25571	CURLY		STRAIGHT	GG	yes	yes	7	M				1	AVALON DE QUILY	11	5	480	M	Curly	Curly
	WARRIOR QUEEN	25529	CURLY		CURLY	AG	yes	yes	4	F				1	ANGEL DE QUILY	17	5	444	F	Curly	Curly
	SEEKERS WARRIOR	25555	CURLY		CURLY	AG	yes	yes	4	M				1	AUSTRAL	29	391	24	F	Curly	Curly
	BERGEN NADINE	25572	CURLY		STRAIGHT	GG	yes	yes	7	F				1	Unk	391	0	0	M	Curly	Curly
	WARRIOR'S BLACK VELVET	25556	CURLY		CURLY	AG	yes	yes	4	M				1	PILGRIM	44	0	0	M	Curly	Curly
	WALKERS JEWEL B	25575	CURLY		STRAIGHT	GG	yes	yes	3	F?				1	Unk2	447	0	0	F	Straight	Curly
	CCC WARRIOR PERFECTION	25535	CURLY		CURLY	AG	yes	yes	4	F				1	HEIDI	472	0	0	F	Straight	Non Curly
	CHEWY	25559	CURLY		CURLY	AA	yes	yes	4	?				1	ONDINE	470	0	0	F	Straight	Non Curly
	DOTTIE	25577	CURLY		STRAIGHT	GG	yes	yes	3	?				1	ORPHEE	471	0	0	F	Straight	Non Curly
	WARRIOR WOLF	25541	CURLY		CURLY	AA	yes	yes	4	?				1	RIPETTE	469	0	0	F	Straight	Non Curly
	SID	25558	CURLY		STRAIGHT	GG	yes	yes	4	?				1	SHENVAL CRYSTAL	257	278	447	F	Curly	Curly
	DUTCHESS OF NYE	25581	CURLY		STRAIGHT	GG	yes	yes	6	F?				1	BRETZEL DE QUILY	33	44	472	M	Curly	Curly
	ESPRESSO	25545	CURLY		CURLY	AG	yes	yes	6	?				1	UNEL DE QUILY	4	44	472	M	Curly	Curly
	MOLLY	25567	CURLY		STRAIGHT	GG	yes	yes	7	?				1	BREIZH MABRO	22	44	470	F	Curly	Curly
	CHIEF SKY KING	25547	CURLY		CURLY	AA	yes	yes	6	?				1	BREZONNEG	39	44	471	M	Straight	Curly
	BERGEN LISA	25568	CURLY		STRAIGHT	GG	yes	yes	7	F				1	UZOR DE QUILY	10	44	471	F	Curly	Curly
	LOCK AFIRE	25582	CURLY		STRAIGHT	GG	yes	yes	1	M				1	BLEGWEN	45	44	469	F	Curly	Curly
	LOCK O'GRACE	25583	CURLY		STRAIGHT	GG	yes	yes	1	F				1	VIKING DE QUILY	16	44	469	M	Curly	Curly
	NTS RED FOX	25548	CURLY		CURLY	AG	yes	yes	6	M				1	VIGARO	18	44	257	M	Curly	Curly
	BERGEN NED	25570	CURLY		STRAIGHT	GG	yes	yes	7	M				2	DRAKVALLMONS ITE O MAGUZU	27	0	0	M	Curly	Curly
	CZARITZA	25584	Non CURLY		STRAIGHT	GG	yes	yes	1	F				2	RILEY'S BUTTER CREAM	9	0	0	F	Curly	Curly
														2	KILLIAN'S CHARLOTTE IRIS	459	0	0	F	Straight	Non Curly
														2	JAK BOREAL MAGUZU	21	27	459	F	Straight	Curly
														2	JAK BLACKCURLS ZOU	15	27	9	M	Curly	Curly
														3	WALKERS PRINCE T II	30000	0	0	M	Curly	Curly
														3	LADY	30006	0	0	F	Straight	Non Curly
														3	WALKERS JEWEL B	25575	30000	30006	F	Straight	Curly
														3	DOTTIE	25577	30000	30006	F	Straight	Curly
														4	Bad Warrior	40000	0	0	M	Curly	Curly
														4	Hammrich Range Mare	40001	0	0	F	Straight	Non Curly
														4	WARIORS BIG SIOUX	30001	40000	40001	M	Curly	Curly
														4	BB HARMONY	30009	0	0	F	Curly	Curly
														4	TWISTEARS PATCHES	30010	0	0	F	Curly	Curly
														4	CHEWY	25559	30001	30009	F	Curly	Curly
														4	SID	25558	30001	30010	M	Straight	Curly
														4	SEEKERS WARRIOR	25555	0	0	M	Curly	Curly
														4	WARRIOR QUEEN	25529	40000	40001	F	Curly	Curly
														4	WARRIOR WOLF	25541	25555	25529	M	Curly	Curly
														4	CCC WARRIOR PERFECTION	25535	25556	25529	F	Curly	Curly
														4	WARRIOR'S BLACK VELVET	25556	0	0	M	Curly	Curly
														5	CINNAMON SUGAR	35	0	0	F	Curly	Curly
														6	NTS RED FOX	25548	0	0	M	Curly	Curly
														6	CHARING CROSS	30012	0	0	F	Curly	Non curly ?
														6	ELIZABETH	30011	0	0	F	Curly	Non curly ?
														6	FOXY LADY	30008	0	0	F	Curly	Curly
														6	DUTCHESS OF NYE	25581	25548	30012	F	Straight	Curly
														6	CHIEF SKY KING	25547	25548	30011	M	Curly	Curly
														6	ESPRESSO	25545	25548	30008	M	Curly	Curly
														7	HCC JORDAN	25521	0	0	M	Curly	Curly
														7	DAKOTAS GOLDEN GIRL	30004	0	0	F	Curly	Curly
														7	HAINEY	30007	0	0	F	Curly	Non curly ?
														7	PRIDES FIRECRACKER	30003	0	0	F	Straight	Curly
														7	PRIDES MELODY	30005	0	0	F	Straight	Curly
														7	BERGEN NADINE	25572	25521	30004	F	Straight	Curly
														7	NORM	25571	25521	30007	M	Straight	Curly
														7	BERGEN LISA	25568	25521	30003	F	Straight	Curly
														7	BERGEN NED	25570	25521	30005	M	Straight	Curly
														7	MOLLY	25567	25521	30005	F	Straight	Curly
														8	YS KUMO	41	0	0	M	Curly	Curly
														8	CYPRESS MELS SASSY	40	0	0	F	Curly	Curly
														8	CC SKYGREY LADY SPARK	309	0	0	F	Curly	Curly
														8	STRAIT SAN CITA	489	0	0	F	Straight	Non Curly
														8	ADORABLE KALE DESYS	38	41	309	F	Curly	Curly
														8	VERY FIRST KIWI DESYS	6	41	40	F	Straight	Curly
														8	BRAVE KUMQUAT DESYS	47	41	277	F	Curly	Curly
														8	JAK BAY CITA KAYLA	32	41	489	F	Curly	Curly
														8	SNOWYS GOLDEN OPPORTUNITY	289	0	0	M	Curly	Curly
														8	QUICK STRAWBERRY DESYS	46	289	40	F	Curly	Curly

## Sheet: Table S2a
Supporting Table S2a: Details on haplotypes, Keratin cluster and candidate genes in the mapping region
	The initial mapping interval defined based on the BSLMM analysis comprises 21 SNPs and is depicted on top of the figure, together with the location of keratin and candidate genes (in purple). Haplotypes were reconstructed and 12 “non-curly” haplotypes carried by crossbreed animals, as well the 5 most frequent other straight haplotypes and one curly haplotype were considered as founder haplotypes.…
																												Initial mapping region (21 markers)
																																																Critial mapping region (10 markers + KRT25 candidate SNP)
	Samples haplotypes within the mapping region																																	Keratin cluster
																																KRT33A: 21383890bp				KRTAP16-1: 21412830bp	KRTAP4-1: 21478068bp			KRTAP3-1: 21643963bp	KRT40: 21665928bp	KRT39: 21677897bp	KRT23: 21705151bp	KRT20: 21749987bp	KRT10B: 21819093bp	KRT28: 21847210bp	KRT27: 21866779bp		KRT26: 21878538bp
																												BIEC2-143257	chr11 21357111bp	BIEC2-143267	chr11 21372597bp	BIEC2-143274	chr11 21390555bp	BIEC2-143275	chr11 21391295bp	BIEC2-143292	chr11 21490673bp	BIEC2-143293	chr11 21491098bp	BIEC2-143457	chr11 21666986bp	BIEC2-143478	chr11 21692258bp	BIEC2-143545	chr11 21823710bp	BIEC2-143610	chr11 21865941bp	BIEC2-143612	chr11 21870036bp
	Family ID			Name									ID			Sire ID			Dam ID			Sex			Coat
	1			GCF SPARLOCK									25554			389			30013			M			Curly			A		G		G		G		G		G		A		A		A		A		G
																												A		G		G		G		A		A		G		A		A		G		A
	1			CZARITZA									25584			0			0			F			Straight			A		G		G		G		A		A		G		A		A		A		G
	1												25584			0			0			F			Straight			A		G		G		G		G		G		G		G		A		G		A
	1			LOCK AFIRE									25582			25554			30002			M			Straight			A		G		G		G		A		A		G		A		A		G		A
	1												25582			25554			30002			M			Straight			C		A		A		A		G		G		G		A		A		G		A
	1			LOCK O'GRACE									25583			25554			25584			F			Straight			A		G		G		G		A		A		G		A		A		G		A
	1												25583			25554			25584			F			Straight			A		G		G		G		G		G		G		G		A		G		A
	1			BCF SPARTACULAR SPLASHES									1			389			478			M			Curly			A		G		G		G		G		G		A		A		A		A		G
	1												1			389			478			M			Curly			C		A		A		A		G		G		G		A		A		G		A
	1			BNC BILL E MARE									7			281			464			F			Curly			C		G		A		A		G		G		A		A		A		A		G
	1												7			281			464			F			Curly			A		A		G		G		G		G		G		A		A		A		A
	1			JAK SUN GENESIS			1		a				256			278			448			F			Curly			A		G		G		G		A		A		G		A		A		A		G
	1						1		a				256			278			448			F			Curly			A		A		G		G		A		A		G		A		A		A		G
	1			JAK VITIAZ SPLASH									12			1			7			F			Curly			C		G		G		G		G		G		A		A		A		A		G
	1												12			1			7			F			Curly			A		A		A		A		G		G		A		A		A		A		G
	1			JAK ATILLA SPLASH									13			1			7			M			Curly			C		A		A		A		G		G		G		A		A		G		A
	1												13			1			7			M			Curly			C		G		A		A		G		G		A		A		A		A		G
	1			GOLDEN GAITS ANASAZI									43			0			0			F			Curly			C		G		A		A		G		G		A		A		A		G		A
	1												43			0			0			F			Curly			A		A		G		G		G		G		G		A		A		G		A
	1			JAK ALIAS SPLASH									37			1			43			M			Straight			C		A		A		A		G		G		G		A		A		G		A
	1												37			1			43			M			Straight			C		G		A		A		G		G		A		A		A		G		A
	1			JAK BLANMATIN									3			1			443			F			Curly			A		G		G		G		G		G		A		A		A		A		G
	1												3			1			443			F			Curly			A		A		G		G		G		G		G		G		C		G		A
	1			JAK BEEDIES SPLASH									14			1			256			F			Curly			C		A		A		A		G		G		G		A		A		G		A
	1												14			1			256			F			Curly			A		G		G		G		A		A		G		A		A		A		G
	1			FLORALAKE PRECIOUS MISTY									24			294			465			F			Curly			A		G		G		G		G		G		A		A		A		A		G
	1												24			294			465			F			Curly			C		A		A		A		G		G		A		A		A		A		G
	1			OAKESMUIR SHADOW									31			294			465			F			Curly			A		G		G		G		G		G		A		A		A		A		G
	1												31			294			465			F			Curly			C		A		A		A		G		G		A		A		A		A		G
	1			JAK BOUNTY SPLASH									26			1			31			F			Curly			C		A		A		A		G		G		G		A		A		G		A
	1												26			1			31			F			Curly			A		G		G		G		G		G		A		A		A		A		G
	1			PRAIRIE HAWK CYPRESS WIND									36			0			0			F			Curly			A		G		G		G		G		G		A		A		A		A		G
	1												36			0			0			F			Curly			A		G		G		G		A		A		G		A		A		A		G
	1			JAK BREIZH SPLASH									42			1			36			M			Curly			C		A		A		A		G		G		G		A		A		G		A
	1												42			1			36			M			Curly			A		G		G		G		G		G		A		A		A		A		G
	1			VANDA SPLASH									34			1			444			F			Curly			A		G		G		G		G		G		A		A		A		A		G
	1												34			1			444			F			Curly			A		G		G		G		A		A		G		G		A		G		A
	1			DKH SUMMER BREEZE									2			0			0			F			Curly			C		G		A		A		G		G		G		A		A		G		A
	1												2			0			0			F			Curly			A		A		G		G		A		A		G		A		A		A		G
	1			BAD BOY SPLASH									8			1			2			M			Straight			C		A		A		A		G		G		G		A		A		G		A
	1												8			1			2			M			Straight			C		G		A		A		G		G		G		A		A		G		A
	1			WWW PAINTED PRINCESS									19			295			482			F			Straight			A		A		G		G		A		A		G		A		A		G		A
	1												19			295			482			F			Straight			A		G		G		G		G		G		A		A		A		A		A
	1			JAK BOBEYHILL SPLASH									25			1			19			M			Curly			A		G		G		G		G		G		A		A		A		A		G
	1												25			1			19			M			Curly			A		A		G		G		A		A		G		A		A		G		A
	1			JAK ATEOC PAINTED									30			390			19			F			Straight			A		A		G		G		G		G		A		A		A		G		A
	1												30			390			19			F			Straight			A		G		G		G		G		G		A		A		A		A		A
	1			BNC BUTTERFLY VELVET									28			281			320			F			Curly			A		G		G		G		G		G		A		A		A		A		G
	1												28			281			320			F			Curly			A		G		G		G		G		G		A		A		A		G		A
	1			TAO COPPER DE QUILY									5			278			28			M			Curly			A		G		G		G		A		A		G		A		A		A		G
	1												5			278			28			M			Curly			A		G		G		G		G		G		A		A		A		A		G
	1			ALTESSE DE QUILY									23			5			481			F			Curly			A		G		G		G		G		G		A		A		A		A		G
	1												23			5			481			F			Curly			A		G		G		G		A		A		G		A		A		G		A
	1			AVALON DE QUILY									11			5			480			M			Curly			A		G		G		G		A		A		G		A		A		A		G
	1												11			5			480			M			Curly			A		G		G		G		A		A		G		G		A		G		A
	1			ANGEL DE QUILY									17			5			444			F			Curly			A		G		G		G		A		A		G		A		A		A		G
	1												17			5			444			F			Curly			A		G		G		G		A		A		G		G		A		G		A
	1			AUSTRAL									29			391			24			F			Curly			C		A		A		A		G		G		G		A		A		G		A
	1												29			391			24			F			Curly			A		G		G		G		G		G		A		A		A		A		G
	7			HCC JORDAN									25521			0			0			M			Curly			A		G		G		G		A		A		A		A		A		G		A
	7																								Curly			A		G		G		G		A		A		G		A		A		A		G
	7			BERGEN NADINE									25572			25521			30004			F			Straight			A		G		G		G		A		A		A		A		A		G		A
	7												25572			25521			30004			F			Straight			A		0		G		G		G		G		G		A		C		G		A
	7			NORM									25571			25521			30007			M			Straight			A		G		G		G		A		A		A		A		A		G		A
	7												25571			25521			30007			M			Straight			A		G		G		G		A		A		G		G		A		G		A
	7			BERGEN LISA									25568			25521			30003			F			Straight			A		G		G		G		A		A		A		A		A		G		A
	7												25568			25521			30003			F			Straight			A		G		G		G		A		A		G		G		A		G		A
	7			BERGEN NED									25570			25521			30005			M			Straight			A		G		G		G		A		A		A		A		A		G		A
	7												25570			25521			30005			M			Straight			C		A		A		A		G		G		G		A		A		G		A
	7			MOLLY									25567			25521			30005			F			Straight			A		G		G		G		A		A		A		A		A		G		A
	7												25567			25521			30005			F			Straight			A		G		G		G		A		A		G		G		A		G		A
	8			YS KUMO									41			0			0			M			Curly			A		G		G		G		G		G		A		A		A		A		G
	8												41			0			0			M			Curly			A		G		G		G		A		A		A		A		A		G		A
	8			CYPRESS MELS SASSY									40			0			0			F			Curly			A		A		G		G		G		G		G		G		C		G		A
	8												40			0			0			F			Curly			A		G		G		G		A		A		G		A		A		A		G
	8			ADORABLE KALE DESYS									38			41			309			F			Curly			A		G		G		G		G		G		A		A		A		A		G
	8												38			41			309			F			Curly			A		G		G		G		G		G		A		A		A		A		G
	8			VERY FIRST KIWI DESYS									6			41			40			F			Straight			A		G		G		G		A		A		A		A		A		G		A
	8												6			41			40			F			Straight			A		A		G		G		G		G		G		G		C		G		A
	8			BRAVE KUMQUAT DESYS									47			41			277			F			Curly			A		G		G		G		A		A		A		A		A		G		A
	8												47			41			277			F			Curly			A		G		G		G		G		G		G		A		A		G		A
	8			JAK BAY CITA KAYLA									32			41			489			F			Curly			A		G		G		G		G		G		A		A		A		A		G
	8												32			41			489			F			Curly			A		A		G		G		G		G		G		A		A		G		A
	8			QUICK STRAWBERRY DESYS									46			289			40			F			Curly			A		G		G		G		A		A		A		A		A		A		G
	8												46			289			40			F			Curly			A		G		G		G		A		A		G		A		A		A		G
	1			PILGRIM									44			0			0			M			Curly			A		G		G		G		G		G		A		A		A		A		G
	1												44			0			0			M			Curly			A		G		G		G		A		A		G		G		A		G		A
	1			BRETZEL DE QUILY									33			44			472			M			Curly			A		G		G		G		G		G		A		A		A		A		G
	1												33			44			472			M			Curly			A		A		G		G		G		G		G		A		A		A		G
	1			UNEL DE QUILY									4			44			472			M			Curly			A		G		G		G		G		G		A		A		A		A		G
	1												4			44			472			M			Curly			A		A		G		G		G		G		G		A		A		A		G
	1			BREIZH MABRO									22			44			470			F			Curly			A		G		G		G		G		G		A		A		A		A		G
	1												22			44			470			F			Curly			A		A		G		G		A		A		G		A		A		G		A
	1			BREZONNEG									39			44			471			M			Straight			A		G		G		G		A		A		G		G		A		G		A
	1												39			44			471			M			Straight			A		G		G		G		G		G		G		G		A		G		A
	1			UZOR DE QUILY									10			44			471			F			Curly			A		G		G		G		G		G		A		A		A		A		G
	1												10			44			471			F			Curly			A		G		G		G		G		G		G		G		A		G		A
	1			BLEGWEN									45			44			469			F			Curly			A		G		G		G		G		G		A		A		A		A		G
	1												45			44			469			F			Curly			A		A		G		G		A		A		G		A		A		G		A
	1			VIKING DE QUILY									16			44			469			M			Curly			A		G		G		G		G		G		A		A		A		A		G
	1												16			44			469			M			Curly			A		A		G		G		A		A		G		A		A		G		A
	1			VIGARO									18			44			257			M			Curly			A		G		G		G		G		G		A		A		A		A		G
	1												18			44			257			M			Curly			A		A		G		G		G		G		G		G		C		G		A
	6			NTS RED FOX									25548			0			0			M			Curly			A		G		G		G		A		A		G		G		A		G		A
	6												25548			0			0			M			Curly			A		A		G		G		A		A		G		A		A		A		G
	6			DUTCHESS OF NYE									25581			25548			30012			F			Straight			A		G		G		G		A		A		G		G		A		G		A
	6												25581			25548			30012			F			Straight			A		G		G		G		A		A		A		A		A		G		A
	6			CHIEF SKY KING									25547			25548			30011			M			Curly			A		A		G		G		A		A		G		A		A		A		G
	6												25547			25548			30011			M			Curly			A		G		G		G		A		A		A		A		A		A		G
	6			ESPRESSO									25545			25548			30008			M			Curly			A		A		G		G		A		A		G		A		A		A		G
	6												25545			25548			30008			M			Curly			A		G		G		G		A		A		G		A		A		A		G
	2			DRAKVALLMONS ITE O MAGUZU									27			0			0			M			Curly			A		G		G		G		G		G		G		G		A		G		A
	2												27			0			0			M			Curly			A		G		G		G		G		G		G		A		A		G		A
	2			RILEY'S BUTTER CREAM									9			0			0			F			Curly			A		G		G		G		A		A		A		A		A		G		A
	2												9			0			0			F			Curly			A		G		G		G		G		G		G		A		A		G		A
	2			JAK BOREAL MAGUZU									21			27			459			F			Straight			A		G		G		G		G		G		G		G		A		G		A
	2												21			27			459			F			Straight			A		G		G		G		A		A		A		A		A		G		A
	2			JAK BLACKCURLS ZOU									15			27			9			M			Curly			A		G		G		G		G		G		G		A		A		G		A
	2												15			27			9			M			Curly			A		G		G		G		A		A		A		A		A		G		A
	3			WALKERS JEWEL B									25575			30000			30006			F			Straight			C		A		A		A		G		G		G		A		A		G		A
	3												25575			30000			30006			F			Straight			A		G		G		G		A		A		G		A		A		G		A
	3			DOTTIE									25577			30000			30006			F			Straight			A		G		G		G		G		G		G		A		A		G		A
	3												25577			30000			30006			F			Straight			A		G		G		G		A		A		G		A		A		G		A
	4			CHEWY									25559			30001			30009			F			Curly			A		G		G		G		A		A		G		A		A		A		G
	4												25559			30001			30009			F			Curly			A		G		G		G		G		G		A		A		A		A		G
	4			SID									25558			30001			30010			M			Straight			A		G		G		G		A		A		G		G		A		G		A
	4												25558			30001			30010			M			Straight			A		A		G		G		G		G		G		A		A		A		G
	4			SEEKERS WARRIOR									25555			0			0			M			Curly			A		G		G		G		G		G		A		A		A		A		G
	4												25555			0			0			M			Curly			A		G		G		G		A		A		A		A		A		A		G
	4			WARRIOR'S BLACK VELVET									25556			0			0			M			Curly			A		A		A		A		A		A		G		A		A		G		A
	4												25556			0			0			M			Curly			A		A		G		G		G		G		G		A		A		A		G
	4			WARRIOR QUEEN									25529			40000			40001			F			Curly			A		A		G		G		A		A		G		A		A		A		G
	4												25529			40000			40001			F			Curly			A		G		G		G		A		A		G		A		A		G		A
	4			WARRIOR WOLF									25541			25555			25529			M			Curly			A		G		G		G		G		G		A		A		A		A		G
	4												25541			25555			25529			M			Curly			A		A		G		G		A		A		G		A		A		A		G
	4			CCC WARRIOR PERFECTION									25535			25556			25529			F			Curly			A		A		A		A		A		A		G		A		A		G		A
	4												25535			25556			25529			F			Curly			A		A		G		G		A		A		G		A		A		A		G
	5			CINNAMON SUGAR									35			0			0			F			Curly			A		G		G		G		G		G		A		A		A		A		G
	5												35			0			0			F			Curly			A		G		G		G		G		G		G		A		A		A		G
[truncated: 46 more columns]

## Sheet: Table S2b
Supporting Table S2b: Refining the mapping region by haplotype analysis
Haplotypes shown in Table S2a are sorted out based on coat phenotype and sequences. Critical recombination events are easily noticeable by color changes, making the delination of the critical mapping interval obvious.
				Initial mapping region (21 markers)
																								Critial mapping region (10 markers + KRT25 candidate SNP)
				BIEC2-143257	chr11 21357111bp	BIEC2-143267	chr11 21372597bp	BIEC2-143274	chr11 21390555bp	BIEC2-143275	chr11 21391295bp	BIEC2-143292	chr11 21490673bp	BIEC2-143293	chr11 21491098bp	BIEC2-143457	chr11 21666986bp	BIEC2-143478	chr11 21692258bp	BIEC2-143545	chr11 21823710bp	BIEC2-143610	chr11 21865941bp	BIEC2-143612	chr11 21870036bp	BIEC2-143630	chr11 21887897bp	SNP KRT25.1	Chr11:21891160 bp	BIEC2-143682	chr11 22048260bp	BIEC2-143730	chr11 22176908bp	BIEC2-143777	chr11 22219305bp	BIEC2-143784	chr11 22239520bp	BIEC2-143908	chr11 22580712bp	BIEC2-143923	chr11 22644246bp	BIEC2-143927	chr11 22655280bp	BIEC2-143955	chr11 22699231bp	BIEC2-143957	chr11 22700960bp
Family ID	Name	ID	Coat
1	FLORALAKE PRECIOUS MISTY	24	Curly	A		G		G		G		G		G		A		A		A		A		G		G		A		A		G		A		G		A		A		A		A		A
1	OAKESMUIR SHADOW	31	Curly	A		G		G		G		G		G		A		A		A		A		G		G		A		A		G		A		G		A		A		A		A		A
1	JAK BOUNTY SPLASH	26	Curly	A		G		G		G		G		G		A		A		A		A		G		G		A		A		G		A		G		A		A		A		A		A
1	PRAIRIE HAWK CYPRESS WIND	36	Curly	A		G		G		G		G		G		A		A		A		A		G		G		A		A		G		A		G		A		A		A		A		A
1	JAK BREIZH SPLASH	42	Curly	A		G		G		G		G		G		A		A		A		A		G		G		A		A		G		A		G		A		A		A		A		A
1	AUSTRAL	29	Curly	A		G		G		G		G		G		A		A		A		A		G		G		A		A		G		A		G		A		A		A		A		A
8	YS KUMO	41	Curly	A		G		G		G		G		G		A		A		A		A		G		G		A		A		G		A		G		A		A		A		A		A
8	ADORABLE KALE DESYS	38	Curly	A		G		G		G		G		G		A		A		A		A		G		G		A		A		G		A		G		A		A		A		A		A
8	ADORABLE KALE DESYS	38	Curly	A		G		G		G		G		G		A		A		A		A		G		G		A		A		G		A		G		A		A		A		A		A
8	JAK BAY CITA KAYLA	32	Curly	A		G		G		G		G		G		A		A		A		A		G		G		A		A		G		A		G		A		A		A		A		A
1	PILGRIM	44	Curly	A		G		G		G		G		G		A		A		A		A		G		G		A		A		G		A		G		A		A		A		A		A
1	BRETZEL DE QUILY	33	Curly	A		G		G		G		G		G		A		A		A		A		G		G		A		A		G		A		G		A		A		A		A		A
1	UNEL DE QUILY	4	Curly	A		G		G		G		G		G		A		A		A		A		G		G		A		A		G		A		G		A		A		A		A		A
1	BREIZH MABRO	22	Curly	A		G		G		G		G		G		A		A		A		A		G		G		A		A		G		A		G		A		A		A		A		A
1	UZOR DE QUILY	10	Curly	A		G		G		G		G		G		A		A		A		A		G		G		A		A		G		A		G		A		A		A		A		A
1	BLEGWEN	45	Curly	A		G		G		G		G		G		A		A		A		A		G		G		A		A		G		A		G		A		A		A		A		A
1	VIKING DE QUILY	16	Curly	A		G		G		G		G		G		A		A		A		A		G		G		A		A		G		A		G		A		A		A		A		A
1	VIGARO	18	Curly	A		G		G		G		G		G		A		A		A		A		G		G		A		A		G		A		G		A		A		A		A		A
4	CHEWY	25559	Curly	A		G		G		G		G		G		A		A		A		A		G		G		A		A		G		A		G		A		A		A		A		A
4	SEEKERS WARRIOR	25555	Curly	A		G		G		G		G		G		A		A		A		A		G		G		A		A		G		A		G		A		A		A		A		A
5	CINNAMON SUGAR	35	Curly	A		G		G		G		G		G		A		A		A		A		G		G		A		A		G		A		G		A		A		A		A		A
1	BNC BUTTERFLY VELVET	28	Curly	A		G		G		G		G		G		A		A		A		A		G		G		A		A		G		A		G		A		A		A		A		A
1	JAK VITIAZ SPLASH	12	Curly	C		G		G		G		G		G		A		A		A		A		G		G		A		A		G		A		G		A		A		A		A		G
1	JAK VITIAZ SPLASH	12	Curly	A		A		A		A		G		G		A		A		A		A		G		G		A		A		G		A		G		A		A		A		A		A
1	FLORALAKE PRECIOUS MISTY	24	Curly	C		A		A		A		G		G		A		A		A		A		G		G		A		A		G		A		G		A		A		A		A		A
1	OAKESMUIR SHADOW	31	Curly	C		A		A		A		G		G		A		A		A		A		G		G		A		A		G		A		G		A		A		A		A		A
1	BNC BILL E MARE	7	Curly	C		G		A		A		G		G		A		A		A		A		G		G		A		A		G		A		G		A		A		A		A		A
1	JAK ATILLA SPLASH	13	Curly	C		G		A		A		G		G		A		A		A		A		G		G		A		A		G		A		G		A		A		A		A		A
4	WARRIOR'S BLACK VELVET	25556	Curly	A		A		G		G		G		G		G		A		A		A		G		G		A		A		G		A		G		A		A		A		A		A
6	CHIEF SKY KING	25547	Curly	A		G		G		G		A		A		A		A		A		A		G		G		A		A		G		A		G		A		A		A		A		A
1	TAO COPPER DE QUILY	5	Curly	A		G		G		G		A		A		G		A		A		A		G		G		A		A		G		A		G		A		A		A		A		A
1	AVALON DE QUILY	11	Curly	A		G		G		G		A		A		G		A		A		A		G		G		A		A		G		A		G		A		A		A		A		A
1	JAK SUN GENESIS	256	Curly	A		G		G		G		A		A		G		A		A		A		G		G		A		A		G		A		G		A		A		A		A		G
1	JAK BEEDIES SPLASH	14	Curly	A		G		G		G		A		A		G		A		A		A		G		G		A		A		G		A		G		A		A		A		A		G
1	PRAIRIE HAWK CYPRESS WIND	36	Curly	A		G		G		G		A		A		G		A		A		A		G		G		A		A		G		A		G		A		A		A		A		G
1	ANGEL DE QUILY	17	Curly	A		G		G		G		A		A		G		A		A		A		G		G		A		A		G		A		G		A		A		A		A		G
7	HCC JORDAN	25521	Curly	A		G		G		G		A		A		G		A		A		A		G		G		A		A		G		A		G		A		A		A		A		G
8	CYPRESS MELS SASSY	40	Curly	A		G		G		G		A		A		G		A		A		A		G		G		A		A		G		A		G		A		A		A		A		G
8	QUICK STRAWBERRY DESYS	46	Curly	A		G		G		G		A		A		G		A		A		A		G		G		A		A		G		A		G		A		A		A		A		G
4	CHEWY	25559	Curly	A		G		G		G		A		A		G		A		A		A		G		G		A		A		G		A		G		A		A		A		A		G
1	JAK SUN GENESIS	256	Curly	A		A		G		G		A		A		G		A		A		A		G		G		A		A		G		A		G		A		A		A		A		G
1	DKH SUMMER BREEZE	2	Curly	A		A		G		G		A		A		G		A		A		A		G		G		A		A		G		A		G		A		A		A		A		G
6	NTS RED FOX	25548	Curly	A		A		G		G		A		A		G		A		A		A		G		G		A		A		G		A		G		A		A		A		A		G
6	CHIEF SKY KING	25547	Curly	A		A		G		G		A		A		G		A		A		A		G		G		A		A		G		A		G		A		A		A		A		G
6	ESPRESSO	25545	Curly	A		A		G		G		A		A		G		A		A		A		G		G		A		A		G		A		G		A		A		A		A		G
4	WARRIOR QUEEN	25529	Curly	A		A		G		G		A		A		G		A		A		A		G		G		A		A		G		A		G		A		A		A		A		G
4	WARRIOR WOLF	25541	Curly	A		A		G		G		A		A		G		A		A		A		G		G		A		A		G		A		G		A		A		A		A		G
4	CCC WARRIOR PERFECTION	25535	Curly	A		A		G		G		A		A		G		A		A		A		G		G		A		A		G		A		G		A		A		A		A		G
1	TAO COPPER DE QUILY	5	Curly	A		G		G		G		G		G		A		A		A		A		G		G		A		A		G		A		G		A		A		A		A		G
1	ALTESSE DE QUILY	23	Curly	A		G		G		G		G		G		A		A		A		A		G		G		A		A		G		A		G		A		A		A		A		G
1	GCF SPARLOCK	25554	Curly	A		G		G		G		G		G		A		A		A		A		G		G		A		A		G		A		G		A		A		A		A		G
1	BCF SPARTACULAR SPLASHES	1	Curly	A		G		G		G		G		G		A		A		A		A		G		G		A		A		G		A		G		A		A		A		A		G
1	JAK BLANMATIN	3	Curly	A		G		G		G		G		G		A		A		A		A		G		G		A		A		G		A		G		A		A		A		A		G
1	VANDA SPLASH	34	Curly	A		G		G		G		G		G		A		A		A		A		G		G		A		A		G		A		G		A		A		A		A		G
1	JAK BOBEYHILL SPLASH	25	Curly	A		G		G		G		G		G		A		A		A		A		G		G		A		A		G		A		G		A		A		A		A		G
1	WWW PAINTED PRINCESS	19	Straight	A		G		G		G		G		G		A		A		A		A		A		G		G		A		A		A		G		A		C		G		G		A
1	JAK ATEOC PAINTED	30	Straight	A		G		G		G		G		G		A		A		A		A		A		G		G		A		A		A		G		A		C		G		G		A
4	WARRIOR'S BLACK VELVET	25556	Curly	A		A		A		A		A		A		G		A		A		G		A		G		G		A		G		G		G		A		A		A		A		G
4	CCC WARRIOR PERFECTION	25535	Curly	A		A		A		A		A		A		G		A		A		G		A		G		G		A		G		G		G		A		A		A		A		G
1	JAK BOBEYHILL SPLASH	25	Curly	A		A		G		G		A		A		G		A		A		G		A		A		G		A		G		G		A		A		A		A		A		G
1	BREIZH MABRO	22	Curly	A		A		G		G		A		A		G		A		A		G		A		G		G		G		A		G		G		A		A		A		A		G
1	BLEGWEN	45	Curly	A		A		G		G		A		A		G		A		A		G		A		G		G		G		A		G		A		G		C		G		G		A
1	VIKING DE QUILY	16	Curly	A		A		G		G		A		A		G		A		A		G		A		G		G		G		A		G		A		G		C		G		G		A
1	BNC BILL E MARE	7	Curly	A		A		G		G		G		G		G		A		A		A		A		G		G		A		A		A		G		A		C		G		G		A
1	GOLDEN GAITS ANASAZI	43	Curly	A		A		G		G		G		G		G		A		A		G		A		G		G		A		G		A		G		A		A		A		A		A
1	JAK BLANMATIN	3	Curly	A		A		G		G		G		G		G		G		C		G		A		G		G		A		A		G		A		G		C		G		G		A
8	CYPRESS MELS SASSY	40	Curly	A		A		G		G		G		G		G		G		C		G		A		G		G		A		A		G		A		G		C		G		G		A
8	JAK BAY CITA KAYLA	32	Curly	A		A		G		G		G		G		G		A		A		G		A		G		G		A		G		G		G		A		A		A		A		G
1	BRETZEL DE QUILY	33	Curly	A		A		G		G		G		G		G		A		A		A		G		G		G		A		G		A		A		A		C		G		A		A
1	UNEL DE QUILY	4	Curly	A		A		G		G		G		G		G		A		A		A		G		G		G		A		G		A		A		A		C		G		A		A
1	VIGARO	18	Curly	A		A		G		G		G		G		G		G		C		G		A		G		G		A		A		G		A		G		C		G		G		A
1	GCF SPARLOCK	25554	Curly	A		G		G		G		A		A		G		A		A		G		A		G		G		A		G		G		G		A		A		A		A		G
1	VANDA SPLASH	34	Curly	A		G		G		G		A		A		G		G		A		G		A		A		G		A		G		G		A		A		A		A		A		G
1	ALTESSE DE QUILY	23	Curly	A		G		G		G		A		A		G		A		A		G		A		G		G		A		G		G		G		A		A		A		A		A
1	AVALON DE QUILY	11	Curly	A		G		G		G		A		A		G		G		A		G		A		A		G		A		G		G		G		A		A		A		A		G
1	ANGEL DE QUILY	17	Curly	A		G		G		G		A		A		G		G		A		G		A		A		G		A		G		G		A		A		A		A		A		G
7	HCC JORDAN	25521	Curly	A		G		G		G		A		A		A		A		A		G		A		G		G		A		G		G		G		G		C		G		G		A
8	YS KUMO	41	Curly	A		G		G		G		A		A		A		A		A		G		A		G		G		A		G		G		G		G		C		G		G		A
8	BRAVE KUMQUAT DESYS	47	Curly	A		G		G		G		A		A		A		A		A		G		A		G		G		A		G		G		G		G		C		G		G		A
8	QUICK STRAWBERRY DESYS	46	Curly	A		G		G		G		A		A		A		A		A		A		G		G		G		A		G		A		G		A		A		A		A		G
1	PILGRIM	44	Curly	A		G		G		G		A		A		G		G		A		G		A		A		G		A		G		G		G		A		A		A		A		G
6	NTS RED FOX	25548	Curly	A		G		G		G		A		A		G		G		A		G		A		G		G		A		G		G		G		A		A		A		G		A
6	ESPRESSO	25545	Curly	A		G		G		G		A		A		G		A		A		A		G		G		G		A		G		G		G		A		A		A		G		A
2	RILEY'S BUTTER CREAM	9	Curly	A		G		G		G		A		A		A		A		A		G		A		G		G		A		G		G		G		A		A		A		G		A
2	JAK BLACKCURLS ZOU	15	Curly	A		G		G		G		A		A		A		A		A		G		A		G		G		A		G		G		G		A		A		A		G		A
4	SEEKERS WARRIOR	25555	Curly	A		G		G		G		A		A		A		A		A		A		G		G		G		A		G		A		A		A		C		G		A		A
4	WARRIOR QUEEN	25529	Curly	A		G		G		G		A		A		G		A		A		G		A		G		G		A		G		G		G		A		A		A		A		A
1	BNC BUTTERFLY VELVET	28	Curly	A		G		G		G		G		G		A		A		A		G		A		G		G		A		G		G		G		G		C		G		G		A
8	BRAVE KUMQUAT DESYS	47	Curly	A		G		G		G		G		G		G		A		A		G		A		G		G		A		G		A		G		A		A		A		A		A
1	UZOR DE QUILY	10	Curly	A		G		G		G		G		G		G		G		A		G		A		G		G		A		G		G		A		A		C		G		A		A
2	DRAKVALLMONS ITE O MAGUZU	27	Curly	A		G		G		G		G		G		G		G		A		G		A		G		G		A		G		G		A		A		A		A		G		A
2	DRAKVALLMONS ITE O MAGUZU	27	Curly	A		G		G		G		G		G		G		A		A		G		A		G		G		A		G		A		G		G		C		G		G		A
2	RILEY'S BUTTER CREAM	9	Curly	A		G		G		G		G		G		G		A		A		G		A		G		G		A		G		A		G		G		C		G		G		A
2	JAK BLACKCURLS ZOU	15	Curly	A		G		G		G		G		G		G		A		A		G		A		G		G		A		G		A		G		G		C		G		G		A
4	WARRIOR WOLF	25541	Curly	A		G		G		G		G		G		A		A		A		A		G		G		G		A		G		A		A		A		C		G		A		A
5	CINNAMON SUGAR	35	Curly	A		G		G		G		G		G		G		A		A		A		G		G		G		A		G		A		G		A		A		A		A		A
1	BCF SPARTACULAR SPLASHES	1	Curly	C		A		A		A		G		G		G		A		A		G		A		G		G		A		G		G		G		G		C		G		G		A
1	JAK ATILLA SPLASH	13	Curly	C		A		A		A		G		G		G		A		A		G		A		G		G		A		G		G		G		G		C		G		G		A
1	JAK BEEDIES SPLASH	14	Curly	C		A		A		A		G		G		G		A		A		G		A		G		G		A		G		G		G		G		C		G		G		A
1	JAK BOUNTY SPLASH	26	Curly	C		A		A		A		G		G		G		A		A		G		A		G		G		A		G		G		G		G		C		G		G		A
1	JAK BREIZH SPLASH	42	Curly	C		A		A		A		G		G		G		A		A		G		A		G		G		A		G		G		G		G		C		G		G		A
1	AUSTRAL	29	Curly	C		A		A		A		G		G		G		A		A		G		A		G		G		A		G		G		G		G		C		G		G		A
1	GOLDEN GAITS ANASAZI	43	Curly	C		G		A		A		G		G		A		A		A		G		A		G		G		A		G		G		G		G		C		G		G		A
1	DKH SUMMER BREEZE	2	Curly	C		G		A		A		G		G		G		A		A		G		A		G		G		A		G		G		G		G		C		G		G		A
7	BERGEN NADINE	25572	Straight	A		0		G		G		G		G		G		A		C		G		A		A		G		A		G		G		G		A		C		G		A		A
1	WWW PAINTED PRINCESS	19	Straight	A		A		G		G		A		A		G		A		A		G		A		A		G		A		G		G		A		A		A		A		A		G
1	JAK ATEOC PAINTED	30	Straight	A		A		G		G		G		G		A		A		A		G		A		G		G		A		G		G		G		G		C		G		G		A
8	VERY FIRST KIWI DESYS	6	Straight	A		A		G		G		G		G		G		G		C		G		A		G		G		A		A		G		A		G		C		G		G		A
4	SID	25558	Straight	A		A		G		G		G		G		G		A		A		A		G		G		G		A		G		A		G		G		C		G		G		A
1	CZARITZA	25584	Straight	A		G		G		G		A		A		G		A		A		A		G		G		G		A		G		A		G		G		C		G		G		A
1	LOCK AFIRE	25582	Straight	A		G		G		G		A		A		G		A		A		G		A		G		G		A		G		G		G		A		A		A		A		G
1	LOCK O'GRACE	25583	Straight	A		G		G		G		A		A		G		A		A		G		A		G		G		A		G		G		G		A		A		A		A		G
7	BERGEN NADINE	25572	Straight	A		G		G		G		A		A		A		A		A		G		A		G		G		A		G		G		G		G		C		G		G		A
7	NORM	25571	Straight	A		G		G		G		A		A		A		A		A		G		A		G		G		A		G		G		G		G		C		G		G		A
7	NORM	25571	Straight	A		G		G		G		A		A		G		G		A		G		A		G		G		A		G		G		G		A		A		A		G		A
7	BERGEN LISA	25568	Straight	A		G		G		G		A		A		A		A		A		G		A		G		G		A		G		G		G		G		C		G		G		A
7	BERGEN LISA	25568	Straight	A		G		G		G		A		A		G		G		A		G		A		G		G		A		G		G		G		G		C		G		G		A
7	BERGEN NED	25570	Straight	A		G		G		G		A		A		A		A		A		G		A		G		G		A		G		G		G		G		C		G		G		A
7	MOLLY	25567	Straight	A		G		G		G		A		A		A		A		A		G		A		G		G		A		G		G		G		G		C		G		G		A
7	MOLLY	25567	Straight	A		G		G		G		A		A		G		G		A		G		A		G		G		A		G		A		A		A		A		A		A		G
8	VERY FIRST KIWI DESYS	6	Straight	A		G		G		G		A		A		A		A		A		G		A		G		G		A		G		G		G		G		C		G		G		A
1	BREZONNEG	39	Straight	A		G		G		G		A		A		G		G		A		G		A		A		G		A		G		G		G		A		A		A		A		G
6	DUTCHESS OF NYE	25581	Straight	A		G		G		G		A		A		G		G		A		G		A		G		G		A		G		G		G		A		A		A		G		A
6	DUTCHESS OF NYE	25581	Straight	A		G		G		G		A		A		A		A		A		G		A		G		G		A		G		G		G		G		C		G		G		A
2	JAK BOREAL MAGUZU	21	Straight	A		G		G		G		A		A		A		A		A		G		A		G		G		A		G		G		A		G		C		G		G		A
3	WALKERS JEWEL B	25575	Straight	A		G		G		G		A		A		G		A		A		G		A		G		G		A		G		G		G		G		C		G		G		A
3	DOTTIE	25577	Straight	A		G		G		G		A		A		G		A		A		G		A		G		G		A		G		G		G		G		C		G		G		A
4	SID	25558	Straight	A		G		G		G		A		A		G		G		A		G		A		G		G		A		G		A		A		A		A		A		A		G
1	CZARITZA	25584	Straight	A		G		G		G		G		G		G		G		A		G		A		G		G		A		G		A		G		G		C		G		G		A
1	LOCK O'GRACE	25583	Straight	A		G		G		G		G		G		G		G		A		G		A		G		G		A		G		A		G		G		C		G		G		A
1	BREZONNEG	39	Straight	A		G		G		G		G		G		G		G		A		G		A		G		G		A		G		G		A		A		C		G		A		A
2	JAK BOREAL MAGUZU	21	Straight	A		G		G		G		G		G		G		G		A		G		A		G		G		A		G		G		A		A		A		A		G		A
3	DOTTIE	25577	Straight	A		G		G		G		G		G		G		A		A		G		A		A		G		A		G		G		A		A		A		A		A		G
1	LOCK AFIRE	25582	Straight	C		A		A		A		G		G		G		A		A		G		A		G		G		A		G		G		G		G		C		G		G		A
1	JAK ALIAS SPLASH	37	Straight	C		A		A		A		G		G		G		A		A		G		A		G		G		A		G		G		G		G		C		G		G		A
1	BAD BOY SPLASH	8	Straight	C		A		A		A		G		G		G		A		A		G		A		G		G		A		G		G		G		G		C		G		G		A
7	BERGEN NED	25570	Straight	C		A		A		A		G		G		G		A		A		G		A		G		G		A		G		G		G		A		A		A		A		A
3	WALKERS JEWEL B	25575	Straight	C		A		A		A		G		G		G		A		A		G		A		G		G		A		G		G		G		G		C		G		G		A
1	JAK ALIAS SPLASH	37	Straight	C		G		A		A		G		G		A		A		A		G		A		G		G		A		G		G		G		G		C		G		G		A
1	BAD BOY SPLASH	8	Straight	C		G		A		A		G		G		G		A		A		G		A		G		G		A		G		G		G		G		C		G		G		A
[truncated: 24 more columns]

## Sheet: Table S3
Supporting Table S3: PCR primers used to genotype candidate variants
Position	Allele	Ref. Allele	Gene	SNP	Accession number	Forward Primer	Reverse primer	Fragment length (bp)	Tm PCR (°C)
(bp)
21891160	A	G	KRT25	KRT25.1	ENSECAG00000013748	GACCACTGAGACGAGAAGGC	AGCTGTCAGCCTGGCATTAT	878	60
21932167	T	G	KRT24	KRT24.1	ENSECAG00000016177	TGTCAGGGTGTCTGTTGGTG	ACCGAACCCAGAATCCACAC	214	60
22186465	T	C	TOP2A	TOP2A.1	ENSECAG00000013053	ATTTGACTGCCCCCTTGTGG	TCATGCAGCAAGCACACAAT	636	60
22191762	T	G	TOP2A	TOP2A.2	ENSECAG00000013053	TTTGAAGGATGGGTGGATGGA	CTCCGTGGCTCTGTTTCTCG	226	60

## Sheet: Table S4
Supporting Table S4: Genome wide detection of functional variants
Number of variants
Consequence	New	dbSNP	Total
NON_SYNONYMOUS	18702	2125	20827
SPLICE_SITE	569	67	636
STOP_GAINED	188	17	205
STOP_LOST	10	2	12
Total	19469	2211	21680
Number of genes
Consequence	New	dbSNP	Total
NON_SYNONYMOUS	7969	2117	10086
SPLICE_SITE	505	67	572
STOP_GAINED	180	17	197
STOP_LOST	10	2	12
Total	8664	2203	10867
Genome wide detection of concordant variants
(observed in the heterozygous state in the curly animal, absent from the straight-haired animal and unknown in dbSNP)
Consequence	Variants
3PRIME_UTR	496
5PRIME_UTR	197
CODING_UNKNOWN	20
DOWNSTREAM	44816
SPLICE_SITE	641
FRAMESHIFT_CODING	72
INTERGENIC	541753
INTRONIC	271860
NON_SYNONYMOUS_CODING	2773
STOP_GAINED	29
STOP_LOST	2
SYNONYMOUS_CODING	3230
UPSTREAM	45583
WITHIN_MATURE_miRNA	6
WITHIN_NON_CODING_GENE	943
Total	912421
Concordant variants in the smallest mapping interval
Number of mutations
Consequence	Variants
3PRIME_UTR	6
DOWNSTREAM	91
INTERGENIC	104
INTRONIC	151
NON_SYNONYMOUS	5
SPLICE_SITE	2
SYNONYMOUS	7
UPSTREAM	96
Total	462

## Sheet: Table S5
Supporting Table S5: Gene variants predicted to impact protein function
Location	Alleles	Alt	Ensemble Gene Id	Consequence	Existing_variation
1:100249497	C/A	A	ENSECAG00000022677	NON_SYNONYMOUS_CODING	-
1:10027357	T/C	C	ENSECAG00000019510	NON_SYNONYMOUS_CODING	-
1:10057516	C/T	T	ENSECAG00000019510	NON_SYNONYMOUS_CODING	-
1:10146569	A/G	G	ENSECAG00000002143	NON_SYNONYMOUS_CODING	-
1:10146572	C/T	T	ENSECAG00000002143	NON_SYNONYMOUS_CODING	-
1:10146812	C/T	T	ENSECAG00000002143	NON_SYNONYMOUS_CODING,SPLICE_SITE	-
1:10147836	A/T	T	ENSECAG00000002143	NON_SYNONYMOUS_CODING	-
1:10214810	A/G	G	ENSECAG00000005588	NON_SYNONYMOUS_CODING	-
1:10214846	G/A	A	ENSECAG00000005588	NON_SYNONYMOUS_CODING	-
1:10214855	A/G	G	ENSECAG00000005588	NON_SYNONYMOUS_CODING	-
1:10214864	C/G	G	ENSECAG00000005588	NON_SYNONYMOUS_CODING	-
1:10214877	T/C	C	ENSECAG00000005588	NON_SYNONYMOUS_CODING	-
1:10214946	C/A	A	ENSECAG00000005588	NON_SYNONYMOUS_CODING	-
1:10215024	C/A	A	ENSECAG00000005588	NON_SYNONYMOUS_CODING	-
1:10217692	T/C	C	ENSECAG00000005588	NON_SYNONYMOUS_CODING	-
1:10217698	A/G	G	ENSECAG00000005588	NON_SYNONYMOUS_CODING	-
1:10217703	G/T	T	ENSECAG00000005588	NON_SYNONYMOUS_CODING	-
1:10217709	A/T	T	ENSECAG00000005588	NON_SYNONYMOUS_CODING	-
1:10231522	T/C	C	ENSECAG00000006313	NON_SYNONYMOUS_CODING	-
1:102543534	T/G	G	ENSECAG00000008657	NON_SYNONYMOUS_CODING	-
1:102543536	G/T	T	ENSECAG00000008657	NON_SYNONYMOUS_CODING	-
1:102543645	T/C	C	ENSECAG00000008657	NON_SYNONYMOUS_CODING	-
1:102543658	T/G	G	ENSECAG00000008657	NON_SYNONYMOUS_CODING	-
1:10287440	T/C	C	ENSECAG00000009186	NON_SYNONYMOUS_CODING	-
1:10287446	T/C	C	ENSECAG00000009186	NON_SYNONYMOUS_CODING	-
1:10287466	G/A	A	ENSECAG00000009186	NON_SYNONYMOUS_CODING,SPLICE_SITE	-
1:10288355	C/T	T	ENSECAG00000009186	NON_SYNONYMOUS_CODING	-
1:10308314	G/C	C	ENSECAG00000009596	NON_SYNONYMOUS_CODING	rs68564608
1:10308321	C/T	T	ENSECAG00000009596	NON_SYNONYMOUS_CODING	rs68564609
1:103684926	G/C	C	ENSECAG00000005149	NON_SYNONYMOUS_CODING	-
1:104102580	A/G	G	ENSECAG00000018071	NON_SYNONYMOUS_CODING	-
1:104568216	A/G	G	ENSECAG00000000487	NON_SYNONYMOUS_CODING,SPLICE_SITE	-
1:104568791	A/C	C	ENSECAG00000000487	NON_SYNONYMOUS_CODING	-
1:104607251	C/T	T	ENSECAG00000009104	NON_SYNONYMOUS_CODING	-
1:104808134	A/T	T	ENSECAG00000010529	NON_SYNONYMOUS_CODING	-
1:105350231	C/T	T	ENSECAG00000000579	NON_SYNONYMOUS_CODING	-
1:105571783	A/C	C	ENSECAG00000000579	NON_SYNONYMOUS_CODING	-
1:105572426	T/C	C	ENSECAG00000000579	NON_SYNONYMOUS_CODING,SPLICE_SITE	-
1:105684504	T/G	G	ENSECAG00000013052	NON_SYNONYMOUS_CODING	-
1:105759022	T/C	C	ENSECAG00000018867	NON_SYNONYMOUS_CODING	-
1:105759428	C/G	G	ENSECAG00000018867	NON_SYNONYMOUS_CODING	-
1:105763905	C/T	T	ENSECAG00000018867	NON_SYNONYMOUS_CODING,SPLICE_SITE	-
1:105812487	G/A	A	ENSECAG00000003905	NON_SYNONYMOUS_CODING	-
1:106124338	A/C	C	ENSECAG00000024161	NON_SYNONYMOUS_CODING	-
1:106170221	A/G	G	ENSECAG00000024161	NON_SYNONYMOUS_CODING	-
1:10632178	C/T	T	ENSECAG00000008814	NON_SYNONYMOUS_CODING	-
1:106396196	C/T	T	ENSECAG00000012386	NON_SYNONYMOUS_CODING	-
1:10643474	C/T	T	ENSECAG00000008814	NON_SYNONYMOUS_CODING	-
1:106498690	A/G	G	ENSECAG00000001688	NON_SYNONYMOUS_CODING	-
1:106767521	A/G	G	ENSECAG00000022561	NON_SYNONYMOUS_CODING	-
1:10700043	C/T	T	ENSECAG00000018280	NON_SYNONYMOUS_CODING	-
1:107198175	C/A	A	ENSECAG00000020528	NON_SYNONYMOUS_CODING	-
1:107615040	C/A	A	ENSECAG00000011543	NON_SYNONYMOUS_CODING	-
1:107746480	C/T	T	ENSECAG00000012223	NON_SYNONYMOUS_CODING	-
1:107816816	C/G	G	ENSECAG00000015516	NON_SYNONYMOUS_CODING	-
1:108015515	A/C	C	ENSECAG00000001388	NON_SYNONYMOUS_CODING	-
1:108015599	C/T	T	ENSECAG00000001388	NON_SYNONYMOUS_CODING	-
1:108015629	G/A	A	ENSECAG00000001388	NON_SYNONYMOUS_CODING	-
1:108016025	C/T	T	ENSECAG00000001388	NON_SYNONYMOUS_CODING	-
1:108016453	C/T	T	ENSECAG00000001388	NON_SYNONYMOUS_CODING	-
1:108016516	G/T	T	ENSECAG00000001388	NON_SYNONYMOUS_CODING	-
1:108016545	A/G	G	ENSECAG00000001388	NON_SYNONYMOUS_CODING	-
1:108016761	A/G	G	ENSECAG00000001388	NON_SYNONYMOUS_CODING	-
1:108017013	T/A	A	ENSECAG00000001388	NON_SYNONYMOUS_CODING	-
1:108017146	A/T	T	ENSECAG00000001388	NON_SYNONYMOUS_CODING	-
1:108017183	G/T	T	ENSECAG00000001388	NON_SYNONYMOUS_CODING	-
1:108017538	T/C	C	ENSECAG00000001388	NON_SYNONYMOUS_CODING	-
1:108017643	C/T	T	ENSECAG00000001388	NON_SYNONYMOUS_CODING	-
1:10805840	T/C	C	ENSECAG00000018280	NON_SYNONYMOUS_CODING	-
1:10806695	C/T	T	ENSECAG00000018280	NON_SYNONYMOUS_CODING	-
1:108069062	A/C	C	ENSECAG00000005917	NON_SYNONYMOUS_CODING	-
1:10807445	C/T	T	ENSECAG00000018280	NON_SYNONYMOUS_CODING	-
1:108080606	G/T	T	ENSECAG00000005944	NON_SYNONYMOUS_CODING	-
1:108081670	A/T	T	ENSECAG00000005944	NON_SYNONYMOUS_CODING	-
1:10808539	G/C	C	ENSECAG00000018280	NON_SYNONYMOUS_CODING	-
1:10808864	G/A	A	ENSECAG00000018280	NON_SYNONYMOUS_CODING	-
1:10809070	C/T	T	ENSECAG00000018280	NON_SYNONYMOUS_CODING	-
1:10809260	T/C	C	ENSECAG00000018280	NON_SYNONYMOUS_CODING	-
1:10809296	G/A	A	ENSECAG00000018280	NON_SYNONYMOUS_CODING	-
1:108093807	C/T	T	ENSECAG00000005944	NON_SYNONYMOUS_CODING	-
1:108095704	C/A	A	ENSECAG00000005944	NON_SYNONYMOUS_CODING	-
1:10810384	T/A	A	ENSECAG00000018280	NON_SYNONYMOUS_CODING	-
1:108107198	T/G	G	ENSECAG00000010387	NON_SYNONYMOUS_CODING	-
1:108125477	A/C	C	ENSECAG00000010387	NON_SYNONYMOUS_CODING	-
1:108131550	C/G	G	ENSECAG00000010387	NON_SYNONYMOUS_CODING	-
1:108197606	C/T	T	ENSECAG00000007539	NON_SYNONYMOUS_CODING	-
1:110981823	G/C	C	ENSECAG00000001772	NON_SYNONYMOUS_CODING	-
1:111111392	G/A	A	ENSECAG00000014732	NON_SYNONYMOUS_CODING	-
1:111286975	T/G	G	ENSECAG00000014732	NON_SYNONYMOUS_CODING	-
1:111287082	G/C	C	ENSECAG00000014732	NON_SYNONYMOUS_CODING	-
1:111395287	G/A	A	ENSECAG00000022450	NON_SYNONYMOUS_CODING	-
1:111395359	G/A	A	ENSECAG00000022450	STOP_GAINED	-
1:113247136	C/G	G	ENSECAG00000006783	NON_SYNONYMOUS_CODING	-
1:113480918	T/C	C	ENSECAG00000009637	NON_SYNONYMOUS_CODING	-
1:113537145	T/C	C	ENSECAG00000009637	NON_SYNONYMOUS_CODING	-
1:113537217	C/T	T	ENSECAG00000009637	NON_SYNONYMOUS_CODING	-
1:113559293	C/A	A	ENSECAG00000009637	NON_SYNONYMOUS_CODING	-
1:113664122	C/G	G	ENSECAG00000017677	NON_SYNONYMOUS_CODING	rs68620189
1:113934125	C/G	G	ENSECAG00000000567	NON_SYNONYMOUS_CODING	-
1:113934126	T/C	C	ENSECAG00000000567	NON_SYNONYMOUS_CODING	-
1:114014840	A/G	G	ENSECAG00000006379	NON_SYNONYMOUS_CODING	-
1:114211926	T/A	A	ENSECAG00000005538	NON_SYNONYMOUS_CODING	rs68594236
1:114214398	G/C	C	ENSECAG00000005538	NON_SYNONYMOUS_CODING	-
1:114455365	T/C	C	ENSECAG00000018130	NON_SYNONYMOUS_CODING	-
1:114963026	C/T	T	ENSECAG00000010353	NON_SYNONYMOUS_CODING	-
1:114973498	C/G	G	ENSECAG00000010353	NON_SYNONYMOUS_CODING	-
1:115616623	A/G	G	ENSECAG00000007527	NON_SYNONYMOUS_CODING,SPLICE_SITE	-
1:115622266	A/G	G	ENSECAG00000007527	NON_SYNONYMOUS_CODING	-
1:115622314	A/G	G	ENSECAG00000007527	NON_SYNONYMOUS_CODING	-
1:115622378	A/C	C	ENSECAG00000007527	NON_SYNONYMOUS_CODING	-
1:115622447	A/G	G	ENSECAG00000007527	NON_SYNONYMOUS_CODING	-
1:116114705	T/A	A	ENSECAG00000007552	NON_SYNONYMOUS_CODING	-
1:116137861	C/T	T	ENSECAG00000007552	NON_SYNONYMOUS_CODING	rs68681194
1:116343068	A/C	C	ENSECAG00000009617	NON_SYNONYMOUS_CODING	-
1:116483885	G/C	C	ENSECAG00000026884	NON_SYNONYMOUS_CODING	rs68683945
1:116688651	G/C	C	ENSECAG00000017690	NON_SYNONYMOUS_CODING	-
1:116688743	T/C	C	ENSECAG00000017690	NON_SYNONYMOUS_CODING	-
1:116772984	A/G	G	ENSECAG00000002611	NON_SYNONYMOUS_CODING	-
1:117219400	C/G	G	ENSECAG00000016474	NON_SYNONYMOUS_CODING	-
1:117511802	C/T	T	ENSECAG00000022091	NON_SYNONYMOUS_CODING	-
1:117601852	C/T	T	ENSECAG00000022321	NON_SYNONYMOUS_CODING	-
1:118292615	G/A	A	ENSECAG00000008694	NON_SYNONYMOUS_CODING	-
1:118293330	G/A	A	ENSECAG00000008694	NON_SYNONYMOUS_CODING	-
1:118294300	C/T	T	ENSECAG00000008694	NON_SYNONYMOUS_CODING	-
1:118338316	T/C	C	ENSECAG00000010692	NON_SYNONYMOUS_CODING	-
1:118490793	A/G	G	ENSECAG00000022160	NON_SYNONYMOUS_CODING	-
1:118574149	G/C	C	ENSECAG00000021864	NON_SYNONYMOUS_CODING	-
1:118584546	G/C	C	ENSECAG00000000925	NON_SYNONYMOUS_CODING	-
1:118639699	C/G	G	ENSECAG00000017739	NON_SYNONYMOUS_CODING	-
1:118835343	A/G	G	ENSECAG00000003353	NON_SYNONYMOUS_CODING	-
1:118911299	T/A	A	ENSECAG00000021084	NON_SYNONYMOUS_CODING,SPLICE_SITE	-
1:118929463	G/C	C	ENSECAG00000008951	NON_SYNONYMOUS_CODING	-
1:118992727	G/A	A	ENSECAG00000008153	NON_SYNONYMOUS_CODING	-
1:119015348	A/G	G	ENSECAG00000013817	NON_SYNONYMOUS_CODING	-
1:119015378	T/G	G	ENSECAG00000013817	NON_SYNONYMOUS_CODING	-
1:119015606	G/A	A	ENSECAG00000013817	NON_SYNONYMOUS_CODING	-
1:119015765	A/T	T	ENSECAG00000013817	NON_SYNONYMOUS_CODING	rs68664285
1:119015766	T/C	C	ENSECAG00000013817	NON_SYNONYMOUS_CODING	-
1:119291671	G/A	A	ENSECAG00000000173	NON_SYNONYMOUS_CODING	-
1:119500300	G/T	T	ENSECAG00000016969	NON_SYNONYMOUS_CODING	-
1:119606092	C/A	A	ENSECAG00000004617	NON_SYNONYMOUS_CODING	-
1:119617119	A/G	G	ENSECAG00000019789	NON_SYNONYMOUS_CODING	-
1:119661298	G/C	C	ENSECAG00000023405	NON_SYNONYMOUS_CODING	-
1:119700292	C/T	T	ENSECAG00000024937	NON_SYNONYMOUS_CODING	rs68622368
1:119860967	C/T	T	ENSECAG00000004386	NON_SYNONYMOUS_CODING	-
1:120177885	C/A	A	ENSECAG00000018537	NON_SYNONYMOUS_CODING	-
1:120177886	A/C	C	ENSECAG00000018537	NON_SYNONYMOUS_CODING	-
1:120177892	C/G	G	ENSECAG00000018537	NON_SYNONYMOUS_CODING	-
1:120177934	A/G	G	ENSECAG00000018537	NON_SYNONYMOUS_CODING,SPLICE_SITE	-
1:120207882	T/G	G	ENSECAG00000024743	NON_SYNONYMOUS_CODING	-
1:120280757	C/T	T	ENSECAG00000003709	NON_SYNONYMOUS_CODING	-
1:120280855	C/T	T	ENSECAG00000003709	STOP_GAINED	-
1:120280990	A/G	G	ENSECAG00000003709	NON_SYNONYMOUS_CODING	rs68616073
1:120659123	G/A	A	ENSECAG00000020033	NON_SYNONYMOUS_CODING,SPLICE_SITE	-
1:120675548	C/G	G	ENSECAG00000020480	NON_SYNONYMOUS_CODING	-
1:120899667	A/C	C	ENSECAG00000019466	NON_SYNONYMOUS_CODING	-
1:120899668	T/A	A	ENSECAG00000019466	NON_SYNONYMOUS_CODING	-
1:120945565	A/G	G	ENSECAG00000010452	NON_SYNONYMOUS_CODING	-
1:121474783	A/G	G	ENSECAG00000016415	NON_SYNONYMOUS_CODING	-
1:121483400	A/G	G	ENSECAG00000015192	NON_SYNONYMOUS_CODING	-
1:121488084	C/T	T	ENSECAG00000015192	NON_SYNONYMOUS_CODING	-
1:122426485	A/G	G	ENSECAG00000016261	NON_SYNONYMOUS_CODING	-
1:123512095	C/A	A	ENSECAG00000014536	NON_SYNONYMOUS_CODING	-
1:124557705	A/G	G	ENSECAG00000023104	NON_SYNONYMOUS_CODING	rs68479887
1:124736422	C/T	T	ENSECAG00000007993	NON_SYNONYMOUS_CODING	rs68481457
1:124935885	T/C	C	ENSECAG00000023337	NON_SYNONYMOUS_CODING	-
1:124938048	C/G	G	ENSECAG00000023337	NON_SYNONYMOUS_CODING,SPLICE_SITE	-
1:124938053	C/A	A	ENSECAG00000023337	NON_SYNONYMOUS_CODING	-
1:124938174	A/G	G	ENSECAG00000023337	NON_SYNONYMOUS_CODING	-
1:124938243	T/G	G	ENSECAG00000023337	NON_SYNONYMOUS_CODING	-
1:124938346	G/C	C	ENSECAG00000023337	NON_SYNONYMOUS_CODING	-
1:125294830	T/C	C	ENSECAG00000007674	NON_SYNONYMOUS_CODING	-
1:125491319	A/G	G	ENSECAG00000020259	NON_SYNONYMOUS_CODING	-
1:126002650	G/A	A	ENSECAG00000014254	NON_SYNONYMOUS_CODING	-
1:126026337	A/T	T	ENSECAG00000018367	NON_SYNONYMOUS_CODING	-
1:126029337	G/C	C	ENSECAG00000018367	NON_SYNONYMOUS_CODING	-
1:126029370	T/C	C	ENSECAG00000018367	NON_SYNONYMOUS_CODING	-
1:126029393	A/G	G	ENSECAG00000018367	NON_SYNONYMOUS_CODING	-
1:126034672	G/T	T	ENSECAG00000018367	NON_SYNONYMOUS_CODING	-
1:126167978	A/G	G	ENSECAG00000007302	NON_SYNONYMOUS_CODING	-
1:126171787	A/T	T	ENSECAG00000007302	NON_SYNONYMOUS_CODING	-
1:126546923	T/C	C	ENSECAG00000000706	NON_SYNONYMOUS_CODING	-
1:126547040	G/C	C	ENSECAG00000000706	NON_SYNONYMOUS_CODING	-
1:126547043	T/G	G	ENSECAG00000000706	NON_SYNONYMOUS_CODING	-
1:12655767	G/T	T	ENSECAG00000000536	NON_SYNONYMOUS_CODING	-
1:12658379	C/G	G	ENSECAG00000000536	NON_SYNONYMOUS_CODING	rs68563855
1:126750889	G/C	C	ENSECAG00000024306	NON_SYNONYMOUS_CODING	-
1:126790311	A/G	G	ENSECAG00000013327	NON_SYNONYMOUS_CODING	-
1:126853100	T/C	C	ENSECAG00000023082	NON_SYNONYMOUS_CODING	rs68471055
1:127048671	C/T	T	ENSECAG00000024763	NON_SYNONYMOUS_CODING	rs68471114
1:127180727	A/C	C	ENSECAG00000016127	NON_SYNONYMOUS_CODING	-
1:127223200	C/A	A	ENSECAG00000026989	NON_SYNONYMOUS_CODING	-
1:127223203	T/G	G	ENSECAG00000026989	NON_SYNONYMOUS_CODING	-
1:12724652	T/C	C	ENSECAG00000014941	NON_SYNONYMOUS_CODING	-
1:12724691	C/G	G	ENSECAG00000014941	NON_SYNONYMOUS_CODING	-
1:127271046	C/G	G	ENSECAG00000003990	NON_SYNONYMOUS_CODING	-
1:127369958	T/C	C	ENSECAG00000017284	NON_SYNONYMOUS_CODING	-
1:127371971	A/C	C	ENSECAG00000017284	NON_SYNONYMOUS_CODING	-
1:127374025	A/C	C	ENSECAG00000017284	NON_SYNONYMOUS_CODING	-
1:127400022	C/A	A	ENSECAG00000017284	NON_SYNONYMOUS_CODING	rs68471204
1:127449651	T/C	C	ENSECAG00000022172	NON_SYNONYMOUS_CODING	-
1:12746461	T/C	C	ENSECAG00000014941	NON_SYNONYMOUS_CODING	-
1:12769384	C/T	T	ENSECAG00000014941	NON_SYNONYMOUS_CODING	-
1:127816044	C/T	T	ENSECAG00000024689	NON_SYNONYMOUS_CODING	-
1:127816053	C/T	T	ENSECAG00000024689	NON_SYNONYMOUS_CODING	-
1:127819420	G/A	A	ENSECAG00000024689	NON_SYNONYMOUS_CODING	-
1:127823545	T/G	G	ENSECAG00000024689	NON_SYNONYMOUS_CODING	-
1:127851540	G/A	A	ENSECAG00000026891	NON_SYNONYMOUS_CODING	-
1:127851567	A/T	T	ENSECAG00000026891	NON_SYNONYMOUS_CODING	-
1:127851568	C/A	A	ENSECAG00000026891	NON_SYNONYMOUS_CODING	-
1:128056050	A/G	G	ENSECAG00000017164	NON_SYNONYMOUS_CODING	-
1:128114897	G/A	A	ENSECAG00000010303	NON_SYNONYMOUS_CODING	-
1:128424823	T/A	A	ENSECAG00000022635	NON_SYNONYMOUS_CODING	-
1:128477034	G/A	A	ENSECAG00000004063	NON_SYNONYMOUS_CODING	-
1:128497962	C/T	T	ENSECAG00000022635	NON_SYNONYMOUS_CODING	-
1:12853565	C/T	T	ENSECAG00000005267	NON_SYNONYMOUS_CODING	-
1:128788472	C/G	G	ENSECAG00000017217	NON_SYNONYMOUS_CODING	-
1:128791139	A/G	G	ENSECAG00000017217	NON_SYNONYMOUS_CODING	rs68611555
1:128924185	G/T	T	ENSECAG00000011902	NON_SYNONYMOUS_CODING	-
1:128924210	T/G	G	ENSECAG00000011902	NON_SYNONYMOUS_CODING	-
1:129307807	G/A	A	ENSECAG00000020488	NON_SYNONYMOUS_CODING	-
1:129368720	A/C	C	ENSECAG00000020488	NON_SYNONYMOUS_CODING	-
1:130020908	G/C	C	ENSECAG00000017182	NON_SYNONYMOUS_CODING	-
1:13049434	T/C	C	ENSECAG00000023764	NON_SYNONYMOUS_CODING	-
1:132030576	G/C	C	ENSECAG00000022557	NON_SYNONYMOUS_CODING	-
1:132401244	G/A	A	ENSECAG00000024352	NON_SYNONYMOUS_CODING	-
1:132401245	T/G	G	ENSECAG00000024352	NON_SYNONYMOUS_CODING	-
1:132401252	T/G	G	ENSECAG00000024352	NON_SYNONYMOUS_CODING	-
1:132401291	C/A	A	ENSECAG00000024352	NON_SYNONYMOUS_CODING	-
1:132401297	A/G	G	ENSECAG00000024352	NON_SYNONYMOUS_CODING	-
1:132401304	C/T	T	ENSECAG00000024352	NON_SYNONYMOUS_CODING	-
1:132401306	C/G	G	ENSECAG00000024352	NON_SYNONYMOUS_CODING	-
1:132401325	G/C	C	ENSECAG00000024352	NON_SYNONYMOUS_CODING	-
1:132401325	G/C	C	ENSECAG00000024352	NON_SYNONYMOUS_CODING,SPLICE_SITE	-
1:132401349	A/T	T	ENSECAG00000024352	NON_SYNONYMOUS_CODING,SPLICE_SITE	-
1:132636036	T/C	C	ENSECAG00000011267	NON_SYNONYMOUS_CODING	-
1:132649385	T/C	C	ENSECAG00000011267	NON_SYNONYMOUS_CODING	-
1:132929530	T/C	C	ENSECAG00000020896	NON_SYNONYMOUS_CODING	-
1:13331675	T/A	A	ENSECAG00000013713	NON_SYNONYMOUS_CODING	-
1:13380204	C/T	T	ENSECAG00000021880	NON_SYNONYMOUS_CODING	-
1:133874913	T/C	C	ENSECAG00000011325	NON_SYNONYMOUS_CODING	-
1:13396039	G/A	A	ENSECAG00000003656	NON_SYNONYMOUS_CODING	-
1:134590299	C/G	G	ENSECAG00000008139	NON_SYNONYMOUS_CODING	-
1:134807710	C/T	T	ENSECAG00000024271	NON_SYNONYMOUS_CODING,SPLICE_SITE	-
1:135433637	T/G	G	ENSECAG00000012671	NON_SYNONYMOUS_CODING	-
1:135722811	A/G	G	ENSECAG00000010394	NON_SYNONYMOUS_CODING	rs68567799
1:137055739	G/A	A	ENSECAG00000007366	NON_SYNONYMOUS_CODING	-
1:137097253	A/G	G	ENSECAG00000007366	NON_SYNONYMOUS_CODING	-
1:137097568	G/T	T	ENSECAG00000007366	NON_SYNONYMOUS_CODING	-
1:137097628	A/G	G	ENSECAG00000007366	NON_SYNONYMOUS_CODING	-
1:13735810	G/A	A	ENSECAG00000003701	NON_SYNONYMOUS_CODING	-
1:137843356	A/C	C	ENSECAG00000011997	NON_SYNONYMOUS_CODING	-
1:138018531	T/C	C	ENSECAG00000013839	NON_SYNONYMOUS_CODING	-
1:138018547	A/T	T	ENSECAG00000013839	NON_SYNONYMOUS_CODING	-
1:138018581	C/A	A	ENSECAG00000013839	NON_SYNONYMOUS_CODING	-
1:138247345	G/C	C	ENSECAG00000021742	NON_SYNONYMOUS_CODING	-
1:138327969	G/A	A	ENSECAG00000011174	NON_SYNONYMOUS_CODING	-
1:138352294	A/G	G	ENSECAG00000011174	NON_SYNONYMOUS_CODING	-
1:138590332-138590345	GAAGAAGAAGAAGA/GAAGAAGAAGA	GAAGAAGAAGA	ENSECAG00000014898	NON_SYNONYMOUS_CODING	-
1:138776944	T/A	A	ENSECAG00000016522	NON_SYNONYMOUS_CODING	-
1:138917952	G/T	T	ENSECAG00000000381	NON_SYNONYMOUS_CODING	-
1:138967440	C/A	A	ENSECAG00000000381	NON_SYNONYMOUS_CODING	rs68492338
1:138983341	A/G	G	ENSECAG00000000381	NON_SYNONYMOUS_CODING	-
1:138990250	G/A	A	ENSECAG00000000381	NON_SYNONYMOUS_CODING	-
1:139425884	C/T	T	ENSECAG00000022163	NON_SYNONYMOUS_CODING	-
1:139695746	A/G	G	ENSECAG00000017780	NON_SYNONYMOUS_CODING	-
1:139761963	A/G	G	ENSECAG00000006611	NON_SYNONYMOUS_CODING	-
1:139919739	A/G	G	ENSECAG00000019282	NON_SYNONYMOUS_CODING	-
1:140165509	G/A	A	ENSECAG00000019617	NON_SYNONYMOUS_CODING	-
1:140205123	A/G	G	ENSECAG00000019617	NON_SYNONYMOUS_CODING	-
1:140609447-140609454	CAACAACA/CAACAACAACA	CAACAACAACA	ENSECAG00000013743	NON_SYNONYMOUS_CODING	-
1:140836846	A/G	G	ENSECAG00000011253	NON_SYNONYMOUS_CODING	-
1:141035016	G/T	T	ENSECAG00000026853	NON_SYNONYMOUS_CODING	-
1:141079002	G/A	A	ENSECAG00000026853	NON_SYNONYMOUS_CODING	-
1:141557439	T/G	G	ENSECAG00000019666	NON_SYNONYMOUS_CODING	-
1:14251459	A/T	T	ENSECAG00000019791	NON_SYNONYMOUS_CODING	-
1:143106384	C/T	T	ENSECAG00000005018	NON_SYNONYMOUS_CODING	-
1:143797914	G/T	T	ENSECAG00000002071	NON_SYNONYMOUS_CODING	-
1:143798115	T/C	C	ENSECAG00000002071	NON_SYNONYMOUS_CODING	-
1:143798397	C/T	T	ENSECAG00000002071	NON_SYNONYMOUS_CODING	-
1:143798583	G/T	T	ENSECAG00000002071	NON_SYNONYMOUS_CODING	rs68635897
1:144160784	T/C	C	ENSECAG00000017825	NON_SYNONYMOUS_CODING	rs68637065
1:144280412	G/T	T	ENSECAG00000023918	NON_SYNONYMOUS_CODING	-
1:144292812	A/G	G	ENSECAG00000023918	NON_SYNONYMOUS_CODING	-
1:144434684	T/C	C	ENSECAG00000014348	NON_SYNONYMOUS_CODING	-
1:144460934	G/C	C	ENSECAG00000018398	NON_SYNONYMOUS_CODING	-
1:144514461-144514464	GAGG/GAGGAGG	GAGGAGG	ENSECAG00000013462	NON_SYNONYMOUS_CODING	-
1:144524588	T/A	A	ENSECAG00000001155	NON_SYNONYMOUS_CODING	-
1:144572904	T/G	G	ENSECAG00000001155	NON_SYNONYMOUS_CODING	-
1:144583835	G/A	A	ENSECAG00000001155	NON_SYNONYMOUS_CODING	-
1:144594626	G/C	C	ENSECAG00000001155	NON_SYNONYMOUS_CODING	-
1:144754529	C/G	G	ENSECAG00000016304	NON_SYNONYMOUS_CODING	-
1:144833508	T/C	C	ENSECAG00000016304	NON_SYNONYMOUS_CODING	-
1:144833510	A/C	C	ENSECAG00000016304	NON_SYNONYMOUS_CODING	-
1:144833511	C/T	T	ENSECAG00000016304	NON_SYNONYMOUS_CODING	-
1:144833514	A/C	C	ENSECAG00000016304	NON_SYNONYMOUS_CODING	-
1:144833518	T/G	G	ENSECAG00000016304	NON_SYNONYMOUS_CODING	-
1:145193856	G/T	T	ENSECAG00000019696	NON_SYNONYMOUS_CODING	-
1:145424988	G/A	A	ENSECAG00000022695	NON_SYNONYMOUS_CODING	-
1:145432890	T/C	C	ENSECAG00000022695	NON_SYNONYMOUS_CODING	-
1:145442248	A/C	C	ENSECAG00000022695	NON_SYNONYMOUS_CODING	rs68503984
1:145442333	G/C	C	ENSECAG00000022695	NON_SYNONYMOUS_CODING	rs68503985
1:145442372	T/C	C	ENSECAG00000022695	NON_SYNONYMOUS_CODING	rs68503986
1:145488375	C/G	G	ENSECAG00000008093	NON_SYNONYMOUS_CODING	-
1:145608056	T/A	A	ENSECAG00000008021	NON_SYNONYMOUS_CODING	-
1:145608058	T/A	A	ENSECAG00000008021	STOP_GAINED	-
1:145647833	C/G	G	ENSECAG00000000416	NON_SYNONYMOUS_CODING	-
1:145659742	G/A	A	ENSECAG00000000416	NON_SYNONYMOUS_CODING	-
1:145660135	A/G	G	ENSECAG00000000416	NON_SYNONYMOUS_CODING	-
1:145726215	T/C	C	ENSECAG00000022419	NON_SYNONYMOUS_CODING	-
1:145776887	T/C	C	ENSECAG00000024443	NON_SYNONYMOUS_CODING	-
1:145778138	A/G	G	ENSECAG00000024443	NON_SYNONYMOUS_CODING	-
1:145778162	G/T	T	ENSECAG00000024443	NON_SYNONYMOUS_CODING	-
1:146127870	T/A	A	ENSECAG00000024034	NON_SYNONYMOUS_CODING	-
1:146145949	G/A	A	ENSECAG00000024034	NON_SYNONYMOUS_CODING	-
1:146191365	C/T	T	ENSECAG00000022851	NON_SYNONYMOUS_CODING	-
1:146193125	A/G	G	ENSECAG00000022851	NON_SYNONYMOUS_CODING	-
1:146195692	C/G	G	ENSECAG00000022851	NON_SYNONYMOUS_CODING	-
1:146195888	C/T	T	ENSECAG00000022851	NON_SYNONYMOUS_CODING	-
1:146197244	A/G	G	ENSECAG00000022851	NON_SYNONYMOUS_CODING	-
1:146199696	T/C	C	ENSECAG00000022851	NON_SYNONYMOUS_CODING	-
1:146199954	G/A	A	ENSECAG00000022851	NON_SYNONYMOUS_CODING	-
1:146396461	G/A	A	ENSECAG00000023311	NON_SYNONYMOUS_CODING	-
1:146398792	A/G	G	ENSECAG00000023311	NON_SYNONYMOUS_CODING	-
1:146554173	G/A	A	ENSECAG00000014989	NON_SYNONYMOUS_CODING	rs68453517
1:146620531	A/G	G	ENSECAG00000004287	NON_SYNONYMOUS_CODING	-
1:146620807	G/C	C	ENSECAG00000004287	NON_SYNONYMOUS_CODING	-
1:146620808	A/T	T	ENSECAG00000004287	NON_SYNONYMOUS_CODING	-
1:146627331	G/A	A	ENSECAG00000012470	NON_SYNONYMOUS_CODING,SPLICE_SITE	-
1:146631769	G/T	T	ENSECAG00000012470	NON_SYNONYMOUS_CODING	-
1:146631982	C/A	A	ENSECAG00000012470	NON_SYNONYMOUS_CODING	-
1:146637512	T/C	C	ENSECAG00000012470	NON_SYNONYMOUS_CODING	-
1:146637609	G/A	A	ENSECAG00000012470	NON_SYNONYMOUS_CODING	-
1:146769113	A/T	T	ENSECAG00000013837	NON_SYNONYMOUS_CODING	-
1:146769181	C/G	G	ENSECAG00000013837	NON_SYNONYMOUS_CODING	-
1:146875073	A/G	G	ENSECAG00000013039	NON_SYNONYMOUS_CODING,SPLICE_SITE	-
1:146882761	C/T	T	ENSECAG00000013039	NON_SYNONYMOUS_CODING	-
1:146910167	G/A	A	ENSECAG00000013039	NON_SYNONYMOUS_CODING,SPLICE_SITE	-
1:146912861	A/G	G	ENSECAG00000013039	NON_SYNONYMOUS_CODING	-
1:146917924	A/G	G	ENSECAG00000013039	NON_SYNONYMOUS_CODING	-
1:146918248	C/T	T	ENSECAG00000013039	NON_SYNONYMOUS_CODING	-
1:146926495	A/C	C	ENSECAG00000020966	NON_SYNONYMOUS_CODING	-
1:146926777	C/T	T	ENSECAG00000020966	NON_SYNONYMOUS_CODING	-
1:146927048	C/T	T	ENSECAG00000020966	NON_SYNONYMOUS_CODING	-
1:146946835	C/A	A	ENSECAG00000008692	NON_SYNONYMOUS_CODING	-
1:146954183	C/G	G	ENSECAG00000008692	NON_SYNONYMOUS_CODING	-
1:146999432	C/A	A	ENSECAG00000006544	NON_SYNONYMOUS_CODING	-
1:147011847	T/C	C	ENSECAG00000006544	NON_SYNONYMOUS_CODING	-
1:147042288	T/C	C	ENSECAG00000006544	NON_SYNONYMOUS_CODING	-
1:147208781	C/A	A	ENSECAG00000017479	NON_SYNONYMOUS_CODING	-
1:147208833	C/T	T	ENSECAG00000017479	NON_SYNONYMOUS_CODING	-
1:147245923	G/A	A	ENSECAG00000020542	NON_SYNONYMOUS_CODING	-
1:147246102	C/A	A	ENSECAG00000020542	NON_SYNONYMOUS_CODING	-
1:147246109	G/T	T	ENSECAG00000020542	NON_SYNONYMOUS_CODING	-
1:147473623	T/G	G	ENSECAG00000021250	NON_SYNONYMOUS_CODING	-
1:147737633	G/C	C	ENSECAG00000021691	NON_SYNONYMOUS_CODING	-
1:147761547	G/A	A	ENSECAG00000023874	NON_SYNONYMOUS_CODING	-
1:147836554	G/T	T	ENSECAG00000010848	NON_SYNONYMOUS_CODING	-
1:147926571	C/T	T	ENSECAG00000022278	NON_SYNONYMOUS_CODING	-
1:147927124	C/T	T	ENSECAG00000022278	NON_SYNONYMOUS_CODING	-
1:147927999	T/G	G	ENSECAG00000022278	NON_SYNONYMOUS_CODING	-
1:147928848	C/T	T	ENSECAG00000022278	NON_SYNONYMOUS_CODING	-
1:147930178	C/G	G	ENSECAG00000022278	NON_SYNONYMOUS_CODING	-
1:148061953	T/G	G	ENSECAG00000000916	NON_SYNONYMOUS_CODING	-
1:148067738	A/G	G	ENSECAG00000000916	NON_SYNONYMOUS_CODING	-
1:148068511	T/C	C	ENSECAG00000000916	NON_SYNONYMOUS_CODING	-
1:148120424	A/C	C	ENSECAG00000010658	NON_SYNONYMOUS_CODING	-
1:148181623	T/C	C	ENSECAG00000017147	NON_SYNONYMOUS_CODING	-
1:148221952	A/G	G	ENSECAG00000020647	NON_SYNONYMOUS_CODING	rs68494326
1:148528446	T/A	A	ENSECAG00000024714	NON_SYNONYMOUS_CODING	-
1:148529130	G/A	A	ENSECAG00000024714	NON_SYNONYMOUS_CODING	-
1:148645075	G/T	T	ENSECAG00000024806	NON_SYNONYMOUS_CODING	-
1:148680264	C/A	A	ENSECAG00000024912	NON_SYNONYMOUS_CODING	-
1:148680278	T/C	C	ENSECAG00000024912	NON_SYNONYMOUS_CODING	-
1:148680287	A/G	G	ENSECAG00000024912	NON_SYNONYMOUS_CODING	-
1:148680290	G/A	A	ENSECAG00000024912	NON_SYNONYMOUS_CODING	-
1:14919968	C/A	A	ENSECAG00000023468	NON_SYNONYMOUS_CODING	-
1:14994464	C/T	T	ENSECAG00000022730	NON_SYNONYMOUS_CODING	-
1:150285502	C/T	T	ENSECAG00000015308	NON_SYNONYMOUS_CODING	-
1:151994446	T/G	G	ENSECAG00000012236	NON_SYNONYMOUS_CODING	-
1:151998642	G/A	A	ENSECAG00000013533	NON_SYNONYMOUS_CODING	-
1:153186194	T/C	C	ENSECAG00000019780	NON_SYNONYMOUS_CODING	rs68497366
1:153186352	T/G	G	ENSECAG00000019780	NON_SYNONYMOUS_CODING	-
1:153278046	A/G	G	ENSECAG00000002619	NON_SYNONYMOUS_CODING	-
1:153324784	T/C	C	ENSECAG00000024567	NON_SYNONYMOUS_CODING	-
1:153661394	T/C	C	ENSECAG00000012209	NON_SYNONYMOUS_CODING	-
1:154170566	G/A	A	ENSECAG00000013267	NON_SYNONYMOUS_CODING,SPLICE_SITE	-
1:154253063	A/G	G	ENSECAG00000013267	NON_SYNONYMOUS_CODING,SPLICE_SITE	-
1:154456170	A/G	G	ENSECAG00000002709	NON_SYNONYMOUS_CODING	-
1:154516481	G/C	C	ENSECAG00000023450	NON_SYNONYMOUS_CODING	-
1:154516482	T/G	G	ENSECAG00000023450	NON_SYNONYMOUS_CODING	-
1:154670885	C/G	G	ENSECAG00000010467	NON_SYNONYMOUS_CODING	rs68481884
1:154744797	G/A	A	ENSECAG00000002770	NON_SYNONYMOUS_CODING	-
1:154744971	A/C	C	ENSECAG00000002770	NON_SYNONYMOUS_CODING	-
1:154744972	C/A	A	ENSECAG00000002770	NON_SYNONYMOUS_CODING	-
1:154744973	A/C	C	ENSECAG00000002770	NON_SYNONYMOUS_CODING	-
1:154745021	A/C	C	ENSECAG00000002770	NON_SYNONYMOUS_CODING	-
1:154745237	G/C	C	ENSECAG00000002770	NON_SYNONYMOUS_CODING	-
1:154779767	C/T	T	ENSECAG00000002861	NON_SYNONYMOUS_CODING	-
1:154780206	T/C	C	ENSECAG00000002861	NON_SYNONYMOUS_CODING	-
1:154844113	G/A	A	ENSECAG00000003262	NON_SYNONYMOUS_CODING	-
1:154844311	G/A	A	ENSECAG00000003262	STOP_GAINED	-
1:154844423	T/C	C	ENSECAG00000003262	NON_SYNONYMOUS_CODING	-
1:154844443	A/C	C	ENSECAG00000003262	NON_SYNONYMOUS_CODING	-
1:154906098	C/G	G	ENSECAG00000003586	NON_SYNONYMOUS_CODING	-
1:154906416	C/T	T	ENSECAG00000003586	NON_SYNONYMOUS_CODING	-
1:154906574	T/C	C	ENSECAG00000003586	NON_SYNONYMOUS_CODING	rs68486136
1:154924419	A/T/C	C	ENSECAG00000003665	NON_SYNONYMOUS_CODING	-
1:154924419	A/T/C	T	ENSECAG00000003665	NON_SYNONYMOUS_CODING	-
1:154924422	C/T	T	ENSECAG00000003665	NON_SYNONYMOUS_CODING	-
1:154924685	T/C	C	ENSECAG00000003665	NON_SYNONYMOUS_CODING	-
1:154944610	C/G	G	ENSECAG00000006039	NON_SYNONYMOUS_CODING	-
1:155001194	A/G	G	ENSECAG00000003707	NON_SYNONYMOUS_CODING	rs68487675
1:155001353	G/C	C	ENSECAG00000003707	NON_SYNONYMOUS_CODING	-
1:155001628	G/A	A	ENSECAG00000003707	NON_SYNONYMOUS_CODING	-
1:155001769	T/C	C	ENSECAG00000003707	NON_SYNONYMOUS_CODING	-
1:155001914	T/C	C	ENSECAG00000003707	NON_SYNONYMOUS_CODING	-
1:155040059	A/C	C	ENSECAG00000003827	NON_SYNONYMOUS_CODING	-
1:155040288	C/T	T	ENSECAG00000003827	NON_SYNONYMOUS_CODING	-
1:155040390	T/C	C	ENSECAG00000003827	NON_SYNONYMOUS_CODING	-
1:155052659	C/T	T	ENSECAG00000003993	NON_SYNONYMOUS_CODING	-
1:155073744	G/A	A	ENSECAG00000004111	NON_SYNONYMOUS_CODING	-
1:155073761	A/C	C	ENSECAG00000004111	NON_SYNONYMOUS_CODING	-
1:155074288	T/C	C	ENSECAG00000004111	NON_SYNONYMOUS_CODING	-
1:155103311	T/A	A	ENSECAG00000004149	NON_SYNONYMOUS_CODING	-
1:155103764	A/G	G	ENSECAG00000004149	NON_SYNONYMOUS_CODING	-
1:155181546	C/T	T	ENSECAG00000004238	NON_SYNONYMOUS_CODING	rs68451028
1:155196384	T/G	G	ENSECAG00000004351	NON_SYNONYMOUS_CODING	-
1:155196870	C/T	T	ENSECAG00000004351	NON_SYNONYMOUS_CODING	-
1:155197035	T/C	C	ENSECAG00000004351	NON_SYNONYMOUS_CODING	-
1:155214493	C/G	G	ENSECAG00000005288	NON_SYNONYMOUS_CODING	-
1:155245934	A/G	G	ENSECAG00000005586	NON_SYNONYMOUS_CODING	-
1:155246161	T/C	C	ENSECAG00000005586	NON_SYNONYMOUS_CODING	-
1:155246177	G/A	A	ENSECAG00000005586	NON_SYNONYMOUS_CODING	-
1:155258461	C/A	A	ENSECAG00000010455	NON_SYNONYMOUS_CODING	-
1:155275226	G/A	A	ENSECAG00000006227	NON_SYNONYMOUS_CODING	-
1:155275331	A/G	G	ENSECAG00000006227	NON_SYNONYMOUS_CODING	rs68491419
1:155360507	C/A	A	ENSECAG00000006325	NON_SYNONYMOUS_CODING	-
1:155360577	A/G	G	ENSECAG00000006325	NON_SYNONYMOUS_CODING	-
1:155360836	G/T	T	ENSECAG00000006325	NON_SYNONYMOUS_CODING	-
1:155376831	A/G	G	ENSECAG00000006374	NON_SYNONYMOUS_CODING	-
1:155399787	T/A	A	ENSECAG00000006490	NON_SYNONYMOUS_CODING	-
1:155418890	C/T	T	ENSECAG00000006608	NON_SYNONYMOUS_CODING	-
1:155460574	C/T	T	ENSECAG00000006693	NON_SYNONYMOUS_CODING	-
1:155460631	A/G	G	ENSECAG00000006693	NON_SYNONYMOUS_CODING	-
1:155460661	A/G	G	ENSECAG00000006693	NON_SYNONYMOUS_CODING	-
1:155460685	C/T	T	ENSECAG00000006693	NON_SYNONYMOUS_CODING	-
1:155460864	G/A	A	ENSECAG00000006693	NON_SYNONYMOUS_CODING	-
1:155460874	T/A	A	ENSECAG00000006693	NON_SYNONYMOUS_CODING	-
1:155460945	C/T	T	ENSECAG00000006693	NON_SYNONYMOUS_CODING	-
1:155466898	C/G	G	ENSECAG00000006700	NON_SYNONYMOUS_CODING	-
1:155467221	A/G	G	ENSECAG00000006700	NON_SYNONYMOUS_CODING	-
1:155483924	T/C	C	ENSECAG00000006709	NON_SYNONYMOUS_CODING	-
1:155510872	C/T	T	ENSECAG00000006715	NON_SYNONYMOUS_CODING	-
1:155787288	G/A	A	ENSECAG00000006889	NON_SYNONYMOUS_CODING	-
1:155852558	T/C	C	ENSECAG00000006969	NON_SYNONYMOUS_CODING	rs68495654
1:155864605	A/T	T	ENSECAG00000006982	NON_SYNONYMOUS_CODING	rs68495658
1:155874841	C/T	T	ENSECAG00000007011	NON_SYNONYMOUS_CODING	-
1:155906597	A/G	G	ENSECAG00000007038	NON_SYNONYMOUS_CODING	-
1:155936575	C/T	T	ENSECAG00000007064	NON_SYNONYMOUS_CODING	-
1:155936640	T/C	C	ENSECAG00000007064	NON_SYNONYMOUS_CODING	-
1:155936664	G/A	A	ENSECAG00000007064	NON_SYNONYMOUS_CODING	-
1:155936668	A/T	T	ENSECAG00000007064	NON_SYNONYMOUS_CODING	-
1:155936679	A/C	C	ENSECAG00000007064	NON_SYNONYMOUS_CODING	-
1:155936766	A/C	C	ENSECAG00000007064	NON_SYNONYMOUS_CODING	-
1:155936787	A/C	C	ENSECAG00000007064	NON_SYNONYMOUS_CODING	-
1:155936791	G/T	T	ENSECAG00000007064	NON_SYNONYMOUS_CODING	-
1:155936980	C/T	T	ENSECAG00000007064	NON_SYNONYMOUS_CODING	-
1:155937180	T/G	G	ENSECAG00000007064	NON_SYNONYMOUS_CODING	-
1:155937187	C/T	T	ENSECAG00000007064	NON_SYNONYMOUS_CODING	-
1:155937405	C/G	G	ENSECAG00000007064	NON_SYNONYMOUS_CODING	-
1:155945752	T/C	C	ENSECAG00000007074	NON_SYNONYMOUS_CODING	-
1:155945753	A/C	C	ENSECAG00000007074	NON_SYNONYMOUS_CODING	-
1:155946057	G/T	T	ENSECAG00000007074	NON_SYNONYMOUS_CODING	-
1:155946064	C/T	T	ENSECAG00000007074	NON_SYNONYMOUS_CODING	-
1:155946102	G/A	A	ENSECAG00000007074	NON_SYNONYMOUS_CODING	-
1:155946126	G/C	C	ENSECAG00000007074	NON_SYNONYMOUS_CODING	-
1:155946544	G/A	A	ENSECAG00000007074	NON_SYNONYMOUS_CODING	-
1:155984731	T/A	A	ENSECAG00000007160	NON_SYNONYMOUS_CODING	-
1:156013451	T/G	G	ENSECAG00000007168	NON_SYNONYMOUS_CODING	-
1:156062624	C/T	T	ENSECAG00000007286	NON_SYNONYMOUS_CODING	-
1:156095287	G/C	C	ENSECAG00000007405	NON_SYNONYMOUS_CODING	-
1:156095290	G/A	A	ENSECAG00000007405	NON_SYNONYMOUS_CODING	-
1:156095292	A/G	G	ENSECAG00000007405	NON_SYNONYMOUS_CODING	-
1:156095355	C/G	G	ENSECAG00000007405	NON_SYNONYMOUS_CODING	-
1:156095452	C/T	T	ENSECAG00000007405	NON_SYNONYMOUS_CODING	-
1:156095653	T/G	G	ENSECAG00000007405	NON_SYNONYMOUS_CODING	-
1:156095673	C/T	T	ENSECAG00000007405	NON_SYNONYMOUS_CODING	-
1:156095707	C/T	T	ENSECAG00000007405	NON_SYNONYMOUS_CODING	-
1:156095953	C/T	T	ENSECAG00000007405	NON_SYNONYMOUS_CODING	-
1:156095961	T/G	G	ENSECAG00000007405	NON_SYNONYMOUS_CODING	-
1:156119418	T/C	C	ENSECAG00000007413	NON_SYNONYMOUS_CODING	-
1:156119421	G/C	C	ENSECAG00000007413	NON_SYNONYMOUS_CODING	-
1:156119536	C/T	T	ENSECAG00000007413	NON_SYNONYMOUS_CODING	-
1:156119607	A/G	G	ENSECAG00000007413	NON_SYNONYMOUS_CODING	-
1:156119718	C/G	G	ENSECAG00000007413	NON_SYNONYMOUS_CODING	-
1:156280280	G/C	C	ENSECAG00000007693	NON_SYNONYMOUS_CODING	-
1:156280350	G/C	C	ENSECAG00000007693	NON_SYNONYMOUS_CODING	-
1:156280358	T/C	C	ENSECAG00000007693	NON_SYNONYMOUS_CODING	-
1:156280422	T/C	C	ENSECAG00000007693	NON_SYNONYMOUS_CODING	-
1:156280541	G/A	A	ENSECAG00000007693	NON_SYNONYMOUS_CODING	-
1:156280542	G/A	A	ENSECAG00000007693	NON_SYNONYMOUS_CODING	-
1:15628762	C/G	G	ENSECAG00000024805	NON_SYNONYMOUS_CODING	-
1:156301723	T/C	C	ENSECAG00000007705	NON_SYNONYMOUS_CODING	-
1:156302160	G/A	A	ENSECAG00000007705	NON_SYNONYMOUS_CODING	rs68501590
1:156314220	T/C	C	ENSECAG00000007810	NON_SYNONYMOUS_CODING	-
1:156379019	A/G	G	ENSECAG00000007844	NON_SYNONYMOUS_CODING	-
1:156379313	C/A	A	ENSECAG00000007844	NON_SYNONYMOUS_CODING	-
1:156379820	C/A	A	ENSECAG00000007844	NON_SYNONYMOUS_CODING	rs68577679
1:156379829	G/A	A	ENSECAG00000007844	NON_SYNONYMOUS_CODING	-
1:156427896	G/A	A	ENSECAG00000008119	NON_SYNONYMOUS_CODING	-
1:156428175	G/A	A	ENSECAG00000008119	NON_SYNONYMOUS_CODING	-
1:156428408	T/A	A	ENSECAG00000008119	NON_SYNONYMOUS_CODING	-
1:156462516	G/A	A	ENSECAG00000000820	NON_SYNONYMOUS_CODING	rs68578452
1:156462762	T/C	C	ENSECAG00000000820	NON_SYNONYMOUS_CODING	rs68578454
1:156462763	G/A	A	ENSECAG00000000820	NON_SYNONYMOUS_CODING	rs68578455
1:156463168	A/G	G	ENSECAG00000000820	NON_SYNONYMOUS_CODING	-
1:156476069	A/G	G	ENSECAG00000000838	NON_SYNONYMOUS_CODING	-
1:156476112	T/C	C	ENSECAG00000000838	NON_SYNONYMOUS_CODING	-
1:156476123	G/A	A	ENSECAG00000000838	NON_SYNONYMOUS_CODING	-
1:156476211	G/A	A	ENSECAG00000000838	NON_SYNONYMOUS_CODING	-
1:156476525	C/T	T	ENSECAG00000000838	NON_SYNONYMOUS_CODING	-
1:156476559	C/T	T	ENSECAG00000000838	NON_SYNONYMOUS_CODING	-
1:156476663	G/C	C	ENSECAG00000000838	NON_SYNONYMOUS_CODING	-
1:156509968	T/G	G	ENSECAG00000001146	NON_SYNONYMOUS_CODING	rs68578489
1:156509974	T/C	C	ENSECAG00000001146	NON_SYNONYMOUS_CODING	-
1:156510003	T/C	C	ENSECAG00000001146	NON_SYNONYMOUS_CODING	-
1:156510030	G/C	C	ENSECAG00000001146	NON_SYNONYMOUS_CODING	-
1:156510042	A/G	G	ENSECAG00000001146	NON_SYNONYMOUS_CODING	-
1:156510093	T/C	C	ENSECAG00000001146	NON_SYNONYMOUS_CODING	-
1:156510388	T/G	G	ENSECAG00000001146	NON_SYNONYMOUS_CODING	rs68578490
1:156510546	A/G	G	ENSECAG00000001146	NON_SYNONYMOUS_CODING	-
1:156526547	C/G/T	G	ENSECAG00000001253	NON_SYNONYMOUS_CODING	rs68565703
1:156526547	C/G/T	T	ENSECAG00000001253	NON_SYNONYMOUS_CODING	rs68565703
1:156527035	C/T	T	ENSECAG00000001253	NON_SYNONYMOUS_CODING	-
1:156527434	A/C	C	ENSECAG00000001253	NON_SYNONYMOUS_CODING	-
1:156555004	C/G	G	ENSECAG00000001906	NON_SYNONYMOUS_CODING	-
1:156555077	G/C	C	ENSECAG00000001906	NON_SYNONYMOUS_CODING	-
1:156555174	T/C	C	ENSECAG00000001906	NON_SYNONYMOUS_CODING	-
1:156555405	G/A	A	ENSECAG00000001906	NON_SYNONYMOUS_CODING	-
1:156555479	A/G	G	ENSECAG00000001906	NON_SYNONYMOUS_CODING	-
1:156555545	A/C	C	ENSECAG00000001906	NON_SYNONYMOUS_CODING	-
1:156555787	T/G	G	ENSECAG00000001906	NON_SYNONYMOUS_CODING	rs68565733
1:156601887	G/A	A	ENSECAG00000006188	NON_SYNONYMOUS_CODING	rs68567037
1:156602307	C/T	T	ENSECAG00000006188	NON_SYNONYMOUS_CODING	-
1:156602572	G/C	C	ENSECAG00000006188	NON_SYNONYMOUS_CODING	-
1:156645360	T/A	A	ENSECAG00000006247	NON_SYNONYMOUS_CODING	-
1:156645449	C/T	T	ENSECAG00000006247	NON_SYNONYMOUS_CODING	-
1:156656350	C/A	A	ENSECAG00000006277	NON_SYNONYMOUS_CODING	-
1:156656410	A/G	G	ENSECAG00000006277	NON_SYNONYMOUS_CODING	-
1:156656627	C/A	A	ENSECAG00000006277	NON_SYNONYMOUS_CODING	rs68567100
1:156656926	A/G	G	ENSECAG00000006277	NON_SYNONYMOUS_CODING	-
1:156656995	C/T	T	ENSECAG00000006277	NON_SYNONYMOUS_CODING	-
1:156690648	T/C	C	ENSECAG00000006318	NON_SYNONYMOUS_CODING	-
1:156690704	G/A	A	ENSECAG00000006318	NON_SYNONYMOUS_CODING	-
1:156690900	C/T	T	ENSECAG00000006318	NON_SYNONYMOUS_CODING	-
1:156691001	C/T	T	ENSECAG00000006318	NON_SYNONYMOUS_CODING	-
1:156691223	G/A	A	ENSECAG00000006318	NON_SYNONYMOUS_CODING	-
1:156691296	T/A	A	ENSECAG00000006318	NON_SYNONYMOUS_CODING	-
1:156691326	A/G	G	ENSECAG00000006318	NON_SYNONYMOUS_CODING	rs68568422
1:156691376	A/G	G	ENSECAG00000006318	NON_SYNONYMOUS_CODING	-
1:156713788	G/T	T	ENSECAG00000006342	NON_SYNONYMOUS_CODING	-
1:156713943	G/A	A	ENSECAG00000006342	NON_SYNONYMOUS_CODING	-
1:156714225	C/A	A	ENSECAG00000006342	NON_SYNONYMOUS_CODING	-
1:156714397	A/G	G	ENSECAG00000006342	NON_SYNONYMOUS_CODING	-
1:156724417	T/C	C	ENSECAG00000006538	NON_SYNONYMOUS_CODING	-
1:156724579	A/C	C	ENSECAG00000006538	NON_SYNONYMOUS_CODING	-
1:156736346	C/T	T	ENSECAG00000006562	NON_SYNONYMOUS_CODING	-
1:156736463	T/C	C	ENSECAG00000006562	NON_SYNONYMOUS_CODING	-
1:156736627	A/C	C	ENSECAG00000006562	NON_SYNONYMOUS_CODING	-
1:156736783	A/T	T	ENSECAG00000006562	NON_SYNONYMOUS_CODING	-
1:156736793	G/T	T	ENSECAG00000006562	NON_SYNONYMOUS_CODING	-
1:156736798	A/G	G	ENSECAG00000006562	NON_SYNONYMOUS_CODING	-
1:156737066	C/T	T	ENSECAG00000006562	NON_SYNONYMOUS_CODING	-
1:156737198	T/C	C	ENSECAG00000006562	NON_SYNONYMOUS_CODING	-
1:156747419	C/A	A	ENSECAG00000011710	NON_SYNONYMOUS_CODING	-
1:156759117	G/T	T	ENSECAG00000006630	NON_SYNONYMOUS_CODING	-
1:156759286	T/C	C	ENSECAG00000006630	NON_SYNONYMOUS_CODING	-
1:156780368	G/A	A	ENSECAG00000006654	NON_SYNONYMOUS_CODING	-
1:156780378	C/A	A	ENSECAG00000006654	NON_SYNONYMOUS_CODING	-
1:156830201	T/C	C	ENSECAG00000006701	NON_SYNONYMOUS_CODING	-
1:156851004	G/A	A	ENSECAG00000006716	NON_SYNONYMOUS_CODING	-
1:156851788	C/G	G	ENSECAG00000006716	NON_SYNONYMOUS_CODING	-
1:156878431	C/A	A	ENSECAG00000006730	NON_SYNONYMOUS_CODING	-
1:156901330	G/A	A	ENSECAG00000006774	NON_SYNONYMOUS_CODING	-
1:156901332	A/G	G	ENSECAG00000006774	NON_SYNONYMOUS_CODING	-
1:156901395	G/C	C	ENSECAG00000006774	NON_SYNONYMOUS_CODING	-
1:156901765	A/G	G	ENSECAG00000006774	NON_SYNONYMOUS_CODING	-
1:156917044	C/G	G	ENSECAG00000006823	NON_SYNONYMOUS_CODING	-
1:156917150	C/T	T	ENSECAG00000006823	NON_SYNONYMOUS_CODING	-
1:156917504	A/G	G	ENSECAG00000006823	NON_SYNONYMOUS_CODING	-
1:156917505	T/G	G	ENSECAG00000006823	NON_SYNONYMOUS_CODING	-
1:156946539	A/G	G	ENSECAG00000006838	NON_SYNONYMOUS_CODING	-
1:156974760	G/C	C	ENSECAG00000006864	NON_SYNONYMOUS_CODING	-
1:157012475	C/T	T	ENSECAG00000006888	NON_SYNONYMOUS_CODING	-
1:157012656	C/T	T	ENSECAG00000006888	NON_SYNONYMOUS_CODING	-
1:157021231	G/A	A	ENSECAG00000006903	NON_SYNONYMOUS_CODING	-
1:157062630	A/G	G	ENSECAG00000001179	NON_SYNONYMOUS_CODING	-
1:157157758	G/A	A	ENSECAG00000010629	NON_SYNONYMOUS_CODING	-
1:157161161	C/T	T	ENSECAG00000010629	NON_SYNONYMOUS_CODING	-
1:157169027	G/C	C	ENSECAG00000010629	NON_SYNONYMOUS_CODING	-
1:157170079	G/A	A	ENSECAG00000010629	NON_SYNONYMOUS_CODING	-
1:157173193	C/G	G	ENSECAG00000010629	NON_SYNONYMOUS_CODING	-
1:157175403	C/T	T	ENSECAG00000010629	NON_SYNONYMOUS_CODING	rs68571741
1:157180378	C/T	T	ENSECAG00000010629	NON_SYNONYMOUS_CODING	-
1:157190359	A/G	G	ENSECAG00000010629	NON_SYNONYMOUS_CODING	-
1:157195740	A/C	C	ENSECAG00000010629	NON_SYNONYMOUS_CODING	-
1:157195770	T/C	C	ENSECAG00000010629	NON_SYNONYMOUS_CODING	-
1:157195790	C/T	T	ENSECAG00000010629	NON_SYNONYMOUS_CODING	-
1:157195796	G/A	A	ENSECAG00000010629	NON_SYNONYMOUS_CODING	-
1:157212489	A/C	C	ENSECAG00000020458	NON_SYNONYMOUS_CODING	-
1:157222031	C/T	T	ENSECAG00000022414	NON_SYNONYMOUS_CODING	-
1:157223942	T/C	C	ENSECAG00000022414	NON_SYNONYMOUS_CODING	rs68571767
1:157225141	C/T	T	ENSECAG00000022414	NON_SYNONYMOUS_CODING	rs68571768
1:157226300	C/T	T	ENSECAG00000022414	STOP_GAINED	-
1:157226786	T/G	G	ENSECAG00000022414	NON_SYNONYMOUS_CODING	-
1:157226831	C/G	G	ENSECAG00000022414	NON_SYNONYMOUS_CODING	-
1:157227387	G/C	C	ENSECAG00000022414	NON_SYNONYMOUS_CODING	-
1:157233915	A/G	G	ENSECAG00000015096	NON_SYNONYMOUS_CODING	-
1:157302888	C/G	G	ENSECAG00000019585	NON_SYNONYMOUS_CODING	-
1:157303142	G/A	A	ENSECAG00000019585	NON_SYNONYMOUS_CODING	-
1:157304241	A/C	C	ENSECAG00000019585	NON_SYNONYMOUS_CODING	-
1:157341317	C/G	G	ENSECAG00000022042	NON_SYNONYMOUS_CODING	-
1:157341622	G/A	A	ENSECAG00000022042	NON_SYNONYMOUS_CODING	-
1:157341623	C/T	T	ENSECAG00000022042	NON_SYNONYMOUS_CODING	-
1:157443763	A/C	C	ENSECAG00000001454	NON_SYNONYMOUS_CODING	-
1:157531548	A/C	C	ENSECAG00000001686	NON_SYNONYMOUS_CODING	-
1:157531549	G/C	C	ENSECAG00000001686	NON_SYNONYMOUS_CODING	-
1:157531749	T/C	C	ENSECAG00000001686	NON_SYNONYMOUS_CODING	-
1:157585912	A/C	C	ENSECAG00000001736	NON_SYNONYMOUS_CODING	-
1:157586146	T/C	C	ENSECAG00000001736	NON_SYNONYMOUS_CODING	-
1:157586489	A/G	G	ENSECAG00000001736	NON_SYNONYMOUS_CODING	-
1:157586522	G/C	C	ENSECAG00000001736	NON_SYNONYMOUS_CODING	-
1:157694907	A/G	G	ENSECAG00000011733	NON_SYNONYMOUS_CODING	-
1:157713719	C/T	T	ENSECAG00000011930	NON_SYNONYMOUS_CODING	rs68579893
1:157713945	A/G	G	ENSECAG00000011930	NON_SYNONYMOUS_CODING	rs68579896
1:157827529	A/G	G	ENSECAG00000002332	NON_SYNONYMOUS_CODING	rs68580117
1:157875860	G/A	A	ENSECAG00000021578	NON_SYNONYMOUS_CODING	-
1:157936085	C/G	G	ENSECAG00000021434	NON_SYNONYMOUS_CODING	-
1:157936286	G/A	A	ENSECAG00000021434	NON_SYNONYMOUS_CODING	-
1:157936337	T/C	C	ENSECAG00000021434	NON_SYNONYMOUS_CODING	-
1:157943331	T/G	G	ENSECAG00000021434	NON_SYNONYMOUS_CODING	-
1:157951497	A/C	C	ENSECAG00000013524	NON_SYNONYMOUS_CODING	-
1:157953269-157953272	GAAG/G	G	ENSECAG00000013524	NON_SYNONYMOUS_CODING	-
1:157962806	C/T	T	ENSECAG00000016663	NON_SYNONYMOUS_CODING	-
1:158122382	A/G	G	ENSECAG00000013157	NON_SYNONYMOUS_CODING	-
1:158122445	A/C	C	ENSECAG00000013157	NON_SYNONYMOUS_CODING	-
1:158127184	C/T	T	ENSECAG00000013157	NON_SYNONYMOUS_CODING	-
1:158131138	A/C	C	ENSECAG00000013157	NON_SYNONYMOUS_CODING	rs68582236
1:158133461	T/C	C	ENSECAG00000013157	NON_SYNONYMOUS_CODING	rs68582238
1:158154209	A/G	G	ENSECAG00000013157	NON_SYNONYMOUS_CODING	-
1:158362218	C/G	G	ENSECAG00000002552	NON_SYNONYMOUS_CODING	-
1:158381822	A/G	G	ENSECAG00000002600	NON_SYNONYMOUS_CODING	-
1:158382123	T/A	A	ENSECAG00000002600	NON_SYNONYMOUS_CODING	rs68583666
1:158382396	A/G	G	ENSECAG00000002600	NON_SYNONYMOUS_CODING	rs68583667
1:158396803	G/T	T	ENSECAG00000002662	NON_SYNONYMOUS_CODING	-
1:158396815	C/T	T	ENSECAG00000002662	NON_SYNONYMOUS_CODING	-
1:158397049	C/T	T	ENSECAG00000002662	NON_SYNONYMOUS_CODING	-
1:158397343	T/C	C	ENSECAG00000002662	NON_SYNONYMOUS_CODING	-
1:158403748	C/G	G	ENSECAG00000024707	NON_SYNONYMOUS_CODING	rs68583685
1:158404216	A/G	G	ENSECAG00000024707	NON_SYNONYMOUS_CODING	-
1:158432739	T/G	G	ENSECAG00000002752	NON_SYNONYMOUS_CODING	-
1:158432787	T/A	A	ENSECAG00000002752	NON_SYNONYMOUS_CODING	-
1:158432799	A/G	G	ENSECAG00000002752	NON_SYNONYMOUS_CODING	-
1:158432821	C/T	T	ENSECAG00000002752	NON_SYNONYMOUS_CODING	-
1:158432997	G/C	C	ENSECAG00000002752	NON_SYNONYMOUS_CODING	-
1:158433276	A/G	G	ENSECAG00000002752	NON_SYNONYMOUS_CODING	-
1:158433629	G/A	A	ENSECAG00000002752	NON_SYNONYMOUS_CODING	-
1:158441816	T/C	C	ENSECAG00000003531	NON_SYNONYMOUS_CODING	-
1:158441855	T/C	C	ENSECAG00000003531	NON_SYNONYMOUS_CODING	-
1:158441864-158441865	AG/AGAAAGAG	AGAAAGAG	ENSECAG00000003531	NON_SYNONYMOUS_CODING	-
1:158442134	T/C	C	ENSECAG00000003531	NON_SYNONYMOUS_CODING	-
1:158442226	A/G	G	ENSECAG00000003531	NON_SYNONYMOUS_CODING	-
1:158442580	C/T	T	ENSECAG00000003531	NON_SYNONYMOUS_CODING	-
1:158442590	A/C	C	ENSECAG00000003531	NON_SYNONYMOUS_CODING	-
1:158481833	C/T	T	ENSECAG00000024777	NON_SYNONYMOUS_CODING	-
1:158491062	G/A	A	ENSECAG00000024800	NON_SYNONYMOUS_CODING	-
1:158556894	A/G	G	ENSECAG00000024802	NON_SYNONYMOUS_CODING	-
1:158557003	C/T	T	ENSECAG00000024802	NON_SYNONYMOUS_CODING	-
1:158563849	A/G	G	ENSECAG00000024816	NON_SYNONYMOUS_CODING	-
1:158574480	T/G	G	ENSECAG00000002449	NON_SYNONYMOUS_CODING	-
1:158574774	G/A	A	ENSECAG00000002449	NON_SYNONYMOUS_CODING	-
1:158594365	A/G	G	ENSECAG00000005317	NON_SYNONYMOUS_CODING,SPLICE_SITE	-
1:158600289	C/G	G	ENSECAG00000005317	NON_SYNONYMOUS_CODING,SPLICE_SITE	-
1:158600314-158600315	-/ACCAGT	ACCAGT	ENSECAG00000005317	NON_SYNONYMOUS_CODING	-
1:158617110	T/G	G	ENSECAG00000005989	NON_SYNONYMOUS_CODING	-
1:158617334	C/T	T	ENSECAG00000005989	NON_SYNONYMOUS_CODING	-
1:158617349	C/T	T	ENSECAG00000005989	NON_SYNONYMOUS_CODING	-
1:158617393	C/T/G	G	ENSECAG00000005989	NON_SYNONYMOUS_CODING	-
1:158617393	C/T/G	T	ENSECAG00000005989	NON_SYNONYMOUS_CODING	-
1:158624755	A/C	C	ENSECAG00000008116	NON_SYNONYMOUS_CODING	-
1:158638410	G/A	A	ENSECAG00000008578	NON_SYNONYMOUS_CODING	rs68585140
1:158651200	T/A	A	ENSECAG00000009639	NON_SYNONYMOUS_CODING	rs68585149
1:158702736	A/C	C	ENSECAG00000010732	NON_SYNONYMOUS_CODING	-
1:158796947	A/G	G	ENSECAG00000012207	NON_SYNONYMOUS_CODING	-
1:158825720	G/A	A	ENSECAG00000012563	NON_SYNONYMOUS_CODING	-
1:158857385	C/A	A	ENSECAG00000013705	STOP_GAINED	-
1:158961099	C/G	G	ENSECAG00000015241	NON_SYNONYMOUS_CODING	-
1:159085371	A/G	G	ENSECAG00000018964	NON_SYNONYMOUS_CODING	-
1:159126108	A/G	G	ENSECAG00000021143	NON_SYNONYMOUS_CODING	-
1:159201834	A/C	C	ENSECAG00000022012	NON_SYNONYMOUS_CODING	-
1:159201973	C/G	G	ENSECAG00000022012	NON_SYNONYMOUS_CODING	rs68521835
1:159202010	G/A	A	ENSECAG00000022012	NON_SYNONYMOUS_CODING	rs68521841
1:159208722	G/T	T	ENSECAG00000022221	NON_SYNONYMOUS_CODING	-
1:159265214	C/T	T	ENSECAG00000003696	NON_SYNONYMOUS_CODING	-
1:159302459	G/A	A	ENSECAG00000000602	NON_SYNONYMOUS_CODING	-
1:159302622	G/A	A	ENSECAG00000000602	NON_SYNONYMOUS_CODING	-
1:159302874	A/G	G	ENSECAG00000000602	NON_SYNONYMOUS_CODING	-
1:159314697	G/C	C	ENSECAG00000004472	NON_SYNONYMOUS_CODING	-
1:159314722	G/C	C	ENSECAG00000004472	NON_SYNONYMOUS_CODING	-
1:159314872	T/A	A	ENSECAG00000004472	NON_SYNONYMOUS_CODING	-
1:159314877	A/T	T	ENSECAG00000004472	NON_SYNONYMOUS_CODING	-
1:159314881	C/T	T	ENSECAG00000004472	NON_SYNONYMOUS_CODING	-
1:159314887	G/A	A	ENSECAG00000004472	NON_SYNONYMOUS_CODING	-
1:159314911	T/C	C	ENSECAG00000004472	NON_SYNONYMOUS_CODING	-
1:159314934	C/T	T	ENSECAG00000004472	NON_SYNONYMOUS_CODING	-
1:159338653	C/A	A	ENSECAG00000006112	NON_SYNONYMOUS_CODING	-
1:159359672	A/C	C	ENSECAG00000009058	NON_SYNONYMOUS_CODING	-
1:159396205	T/C	C	ENSECAG00000011031	NON_SYNONYMOUS_CODING	-
1:159396602	T/C	C	ENSECAG00000011031	NON_SYNONYMOUS_CODING	rs68532833
1:159396630	C/T	T	ENSECAG00000011031	NON_SYNONYMOUS_CODING	rs68532834
1:159396690	C/T	T	ENSECAG00000011031	NON_SYNONYMOUS_CODING	rs68532836
1:159402267	A/G	G	ENSECAG00000011300	NON_SYNONYMOUS_CODING	-
1:159402271	T/G	G	ENSECAG00000011300	NON_SYNONYMOUS_CODING	-
1:15949728	G/A	A	ENSECAG00000006846	NON_SYNONYMOUS_CODING	-
1:159545345	G/A	A	ENSECAG00000012772	NON_SYNONYMOUS_CODING	rs68532870
1:159545388	C/T	T	ENSECAG00000012772	NON_SYNONYMOUS_CODING	rs68532871
1:159545400	C/A	A	ENSECAG00000012772	NON_SYNONYMOUS_CODING	-
1:159655292	A/C	C	ENSECAG00000013000	NON_SYNONYMOUS_CODING	-
1:159701479	A/G	G	ENSECAG00000013014	NON_SYNONYMOUS_CODING	-
1:159711782	G/A	A	ENSECAG00000013358	STOP_GAINED	-
1:159711806	C/G	G	ENSECAG00000013358	STOP_GAINED	-
1:159711979	A/G	G	ENSECAG00000013358	NON_SYNONYMOUS_CODING	-
1:159739160	T/C	C	ENSECAG00000003734	NON_SYNONYMOUS_CODING	rs68478000
1:159769898	C/A	A	ENSECAG00000014293	NON_SYNONYMOUS_CODING	-
1:159770293	A/C	C	ENSECAG00000014293	NON_SYNONYMOUS_CODING	-
1:159770382	G/A	A	ENSECAG00000014293	NON_SYNONYMOUS_CODING	-
1:159782110	A/G	G	ENSECAG00000014661	NON_SYNONYMOUS_CODING	-
1:159802290	G/A	A	ENSECAG00000015364	NON_SYNONYMOUS_CODING	-
1:159807295	G/C	C	ENSECAG00000016198	NON_SYNONYMOUS_CODING	-
1:159807300	C/T	T	ENSECAG00000016198	NON_SYNONYMOUS_CODING	-
1:159807315	G/C	C	ENSECAG00000016198	NON_SYNONYMOUS_CODING	-
1:159807318	C/A	A	ENSECAG00000016198	NON_SYNONYMOUS_CODING	-
1:159807701	G/A	A	ENSECAG00000016198	NON_SYNONYMOUS_CODING	-
1:159807773	T/C	C	ENSECAG00000016198	NON_SYNONYMOUS_CODING	-
1:159874501	A/G	G	ENSECAG00000017476	NON_SYNONYMOUS_CODING	-
1:159891765	G/C	C	ENSECAG00000018065	NON_SYNONYMOUS_CODING	-
1:159906670	G/A	A	ENSECAG00000018085	NON_SYNONYMOUS_CODING	-
1:159906834	A/G	G	ENSECAG00000018085	NON_SYNONYMOUS_CODING	rs68479691
1:159930692	G/C	C	ENSECAG00000018163	NON_SYNONYMOUS_CODING	-
1:159930695	A/G	G	ENSECAG00000018163	NON_SYNONYMOUS_CODING	-
1:159930748	C/T	T	ENSECAG00000018163	NON_SYNONYMOUS_CODING	-
1:159930763	C/T	T	ENSECAG00000018163	NON_SYNONYMOUS_CODING	-
1:159930889	G/T	T	ENSECAG00000018163	NON_SYNONYMOUS_CODING	-
1:159989840	T/A	A	ENSECAG00000018801	STOP_GAINED	-
1:160007103	C/G	G	ENSECAG00000019308	NON_SYNONYMOUS_CODING	-
1:160014200	G/T	T	ENSECAG00000000422	NON_SYNONYMOUS_CODING	-
1:160024882	A/T	T	ENSECAG00000000444	NON_SYNONYMOUS_CODING	rs68481126
1:160068337	G/A	A	ENSECAG00000004193	NON_SYNONYMOUS_CODING	-
1:160095242	G/A	A	ENSECAG00000006005	NON_SYNONYMOUS_CODING	rs68481164
1:160121623	T/C	C	ENSECAG00000009804	NON_SYNONYMOUS_CODING	-
1:160138435	T/C	C	ENSECAG00000011957	NON_SYNONYMOUS_CODING	-
1:160138441	T/C	C	ENSECAG00000011957	NON_SYNONYMOUS_CODING	-
1:160143682	G/C	C	ENSECAG00000012911	NON_SYNONYMOUS_CODING	-
1:160241567	C/T	T	ENSECAG00000013656	NON_SYNONYMOUS_CODING	-
1:160318116	C/A	A	ENSECAG00000014726	NON_SYNONYMOUS_CODING	-
1:160318118	T/C	C	ENSECAG00000014726	NON_SYNONYMOUS_CODING	-
1:160318307	C/A	A	ENSECAG00000014726	NON_SYNONYMOUS_CODING	-
1:160335837	T/C	C	ENSECAG00000015437	NON_SYNONYMOUS_CODING	-
1:160335840	C/T	T	ENSECAG00000015437	NON_SYNONYMOUS_CODING	-
1:160335842	C/G	G	ENSECAG00000015437	NON_SYNONYMOUS_CODING	-
1:160335879	C/A	A	ENSECAG00000015437	NON_SYNONYMOUS_CODING	-
1:160342399	T/C	C	ENSECAG00000016774	NON_SYNONYMOUS_CODING	-
1:160342754	G/A	A	ENSECAG00000016774	NON_SYNONYMOUS_CODING	-
1:160381902	G/A	A	ENSECAG00000017354	NON_SYNONYMOUS_CODING	-
1:160522451	G/A	A	ENSECAG00000018461	NON_SYNONYMOUS_CODING	rs68488909
1:160684206	A/C	C	ENSECAG00000019825	NON_SYNONYMOUS_CODING	-
1:160768076	G/A	A	ENSECAG00000000419	NON_SYNONYMOUS_CODING	-
1:160883005	G/A	A	ENSECAG00000003806	NON_SYNONYMOUS_CODING	-
1:160883145	A/G	G	ENSECAG00000003806	NON_SYNONYMOUS_CODING	-
1:160883173	T/C	C	ENSECAG00000003806	NON_SYNONYMOUS_CODING	-
1:160908832	G/A	A	ENSECAG00000003868	NON_SYNONYMOUS_CODING	-
1:160909396	C/T	T	ENSECAG00000003868	NON_SYNONYMOUS_CODING	-
1:160919289	C/A	A	ENSECAG00000003903	NON_SYNONYMOUS_CODING	-
1:160919359	A/G	G	ENSECAG00000003903	NON_SYNONYMOUS_CODING	rs68493318
1:160919578	G/A	A	ENSECAG00000003903	NON_SYNONYMOUS_CODING	-
1:160919690	T/A	A	ENSECAG00000003903	NON_SYNONYMOUS_CODING	-
1:160919815	A/G	G	ENSECAG00000003903	NON_SYNONYMOUS_CODING	-
1:160919845	T/C	C	ENSECAG00000003903	NON_SYNONYMOUS_CODING	rs68493320
1:160938042	A/G	G	ENSECAG00000004003	NON_SYNONYMOUS_CODING	-
1:160938246	C/G	G	ENSECAG00000004003	NON_SYNONYMOUS_CODING	-
1:160938341	G/A	A	ENSECAG00000004003	NON_SYNONYMOUS_CODING	-
1:1610612	G/A	A	ENSECAG00000009210	NON_SYNONYMOUS_CODING	-
1:161217762	G/T	T	ENSECAG00000017123	NON_SYNONYMOUS_CODING	-
1:161222490	A/G	G	ENSECAG00000004095	NON_SYNONYMOUS_CODING	-
1:161272239-161272242	GCAG/GCAGCAG	GCAGCAG	ENSECAG00000011537	NON_SYNONYMOUS_CODING	-
1:161442511	C/T	T	ENSECAG00000013169	NON_SYNONYMOUS_CODING	rs68497742
1:161454731	T/C	C	ENSECAG00000026863	NON_SYNONYMOUS_CODING,SPLICE_SITE	-
1:161454884	A/G	G	ENSECAG00000026863	NON_SYNONYMOUS_CODING	-
1:161454895	A/G	G	ENSECAG00000026863	NON_SYNONYMOUS_CODING	-
1:161455427-161455430	TCGT/TCGTCGT	TCGTCGT	ENSECAG00000026863	NON_SYNONYMOUS_CODING	-
1:161484578	C/T	T	ENSECAG00000021104	NON_SYNONYMOUS_CODING	-
1:161601909	T/C	C	ENSECAG00000013939	NON_SYNONYMOUS_CODING	-
1:161609800	A/G	G	ENSECAG00000013939	NON_SYNONYMOUS_CODING	-
1:161630212	G/A	A	ENSECAG00000014559	NON_SYNONYMOUS_CODING	-
1:161733686	C/T	T	ENSECAG00000017071	NON_SYNONYMOUS_CODING	-
1:161733690	G/A	A	ENSECAG00000017071	NON_SYNONYMOUS_CODING	-
1:161924483	G/A	A	ENSECAG00000026916	NON_SYNONYMOUS_CODING	-
1:161992320	T/G	G	ENSECAG00000008025	NON_SYNONYMOUS_CODING	-
1:162023307	T/G	G	ENSECAG00000013913	NON_SYNONYMOUS_CODING	-
1:162041339	C/T	T	ENSECAG00000013782	NON_SYNONYMOUS_CODING	-
1:162041369	A/C	C	ENSECAG00000013782	NON_SYNONYMOUS_CODING	-
1:162041378	A/G	G	ENSECAG00000013782	NON_SYNONYMOUS_CODING	-
1:162041388	A/C	C	ENSECAG00000013782	NON_SYNONYMOUS_CODING	-
1:162041400	A/G	G	ENSECAG00000013782	NON_SYNONYMOUS_CODING	-
1:162041406	A/G	G	ENSECAG00000013782	NON_SYNONYMOUS_CODING	-
1:162041409	C/A	A	ENSECAG00000013782	NON_SYNONYMOUS_CODING	-
1:162048329	T/C	C	ENSECAG00000016944	NON_SYNONYMOUS_CODING	-
1:162048332	A/C	C	ENSECAG00000016944	NON_SYNONYMOUS_CODING,SPLICE_SITE	-
1:162048480	A/G	G	ENSECAG00000016944	NON_SYNONYMOUS_CODING	-
1:162048537	G/T	T	ENSECAG00000016944	NON_SYNONYMOUS_CODING	-
1:162048539	C/G	G	ENSECAG00000016944	NON_SYNONYMOUS_CODING	-
1:162048564	A/C	C	ENSECAG00000016944	NON_SYNONYMOUS_CODING	-
1:162048567	G/C	C	ENSECAG00000016944	NON_SYNONYMOUS_CODING	-
1:162058055	A/G	G	ENSECAG00000013955	NON_SYNONYMOUS_CODING	rs68503772
1:162066859	G/A	A	ENSECAG00000024429	NON_SYNONYMOUS_CODING	-
1:162075944	C/T	T	ENSECAG00000025116	NON_SYNONYMOUS_CODING	-
1:162081625	C/T	T	ENSECAG00000009909	NON_SYNONYMOUS_CODING	-
1:162084797	A/G	G	ENSECAG00000009909	NON_SYNONYMOUS_CODING	rs68503781
1:162102232	A/T	T	ENSECAG00000017006	NON_SYNONYMOUS_CODING	-
1:162102443	G/T	T	ENSECAG00000017006	NON_SYNONYMOUS_CODING	-
1:162163644	A/G	G	ENSECAG00000007521	NON_SYNONYMOUS_CODING	-
1:162164655	G/A	A	ENSECAG00000007521	NON_SYNONYMOUS_CODING	-
1:162195981	A/G	G	ENSECAG00000024171	NON_SYNONYMOUS_CODING	-
1:162217706	C/T	T	ENSECAG00000013004	NON_SYNONYMOUS_CODING	-
1:162224898	T/C	C	ENSECAG00000008781	NON_SYNONYMOUS_CODING	rs68504837
1:162224903	C/A	A	ENSECAG00000008781	NON_SYNONYMOUS_CODING	-
1:162226570	G/T	T	ENSECAG00000008781	NON_SYNONYMOUS_CODING	-
1:162226652	C/G	G	ENSECAG00000008781	NON_SYNONYMOUS_CODING	-
1:162302218	G/A	A	ENSECAG00000016595	NON_SYNONYMOUS_CODING	-
1:162435395	C/T	T	ENSECAG00000004533	NON_SYNONYMOUS_CODING	-
1:162510722	G/C	C	ENSECAG00000009589	NON_SYNONYMOUS_CODING	-
1:162512610	G/T	T	ENSECAG00000009589	NON_SYNONYMOUS_CODING	rs68457164
1:162513835	G/A	A	ENSECAG00000009589	NON_SYNONYMOUS_CODING	-
1:162695902	T/C	C	ENSECAG00000016994	NON_SYNONYMOUS_CODING	rs68618872
1:162696756	G/C	C	ENSECAG00000016994	NON_SYNONYMOUS_CODING	rs68618880
1:162816740	T/A	A	ENSECAG00000021442	NON_SYNONYMOUS_CODING	rs68631028
1:162817277	C/G	G	ENSECAG00000021442	NON_SYNONYMOUS_CODING	-
1:162959663	C/G	G	ENSECAG00000023062	NON_SYNONYMOUS_CODING	-
1:162960615	A/G	G	ENSECAG00000023062	NON_SYNONYMOUS_CODING	rs68635256
1:163170114	C/T	T	ENSECAG00000015137	NON_SYNONYMOUS_CODING	-
1:163170163	G/T	T	ENSECAG00000015137	NON_SYNONYMOUS_CODING	-
1:163171229	T/A	A	ENSECAG00000015137	NON_SYNONYMOUS_CODING	-
1:163171308	A/C	C	ENSECAG00000015137	NON_SYNONYMOUS_CODING	-
1:163172071	T/C	C	ENSECAG00000015137	NON_SYNONYMOUS_CODING	-
1:163200109	C/T	T	ENSECAG00000016243	NON_SYNONYMOUS_CODING	-
1:163201984	C/T	T	ENSECAG00000016243	NON_SYNONYMOUS_CODING	rs68509440
1:163203199	G/C	C	ENSECAG00000016243	NON_SYNONYMOUS_CODING	-
1:163366445	T/A	A	ENSECAG00000016835	NON_SYNONYMOUS_CODING	-
1:166518323	T/A	A	ENSECAG00000004806	NON_SYNONYMOUS_CODING	-
1:16691433	C/T	T	ENSECAG00000009515	NON_SYNONYMOUS_CODING	-
1:16693990	T/C	C	ENSECAG00000009515	NON_SYNONYMOUS_CODING	-
1:1680150	T/G	G	ENSECAG00000015234	NON_SYNONYMOUS_CODING	-
1:168352638	A/G	G	ENSECAG00000021944	NON_SYNONYMOUS_CODING	-
1:168352651	C/G	G	ENSECAG00000021944	NON_SYNONYMOUS_CODING	-
1:168358586	G/A	A	ENSECAG00000021944	NON_SYNONYMOUS_CODING	-
1:168386225	C/T	T	ENSECAG00000010464	NON_SYNONYMOUS_CODING	-
1:168551474	A/G	G	ENSECAG00000023505	NON_SYNONYMOUS_CODING	-
1:168562609	T/G	G	ENSECAG00000023505	NON_SYNONYMOUS_CODING	-
1:168641803	C/G	G	ENSECAG00000015912	NON_SYNONYMOUS_CODING	-
1:168682920	G/A	A	ENSECAG00000015912	NON_SYNONYMOUS_CODING	-
1:168689838	C/A	A	ENSECAG00000015912	NON_SYNONYMOUS_CODING	-
1:168700930	T/C	C	ENSECAG00000015912	NON_SYNONYMOUS_CODING	-
1:168710090	C/T	T	ENSECAG00000015912	NON_SYNONYMOUS_CODING	-
1:168768961	G/C	C	ENSECAG00000016348	NON_SYNONYMOUS_CODING	-
1:169039524	T/A	A	ENSECAG00000016526	NON_SYNONYMOUS_CODING	-
1:169240493	C/A	A	ENSECAG00000017271	NON_SYNONYMOUS_CODING	-
1:169631408	T/G	G	ENSECAG00000019940	NON_SYNONYMOUS_CODING	-
1:17063346	G/A	A	ENSECAG00000011276	NON_SYNONYMOUS_CODING	-
1:17063383	A/T	T	ENSECAG00000011276	NON_SYNONYMOUS_CODING	-
1:171311064	A/G	G	ENSECAG00000009538	NON_SYNONYMOUS_CODING	-
1:171597942	A/T	T	ENSECAG00000007751	NON_SYNONYMOUS_CODING	-
1:171598360	T/A	A	ENSECAG00000007751	NON_SYNONYMOUS_CODING	-
1:171607645	G/T	T	ENSECAG00000007751	NON_SYNONYMOUS_CODING	rs68468755
1:171607646	T/G	G	ENSECAG00000007751	NON_SYNONYMOUS_CODING	rs68468756
1:171607760	T/C	C	ENSECAG00000007751	NON_SYNONYMOUS_CODING	-
1:171880	G/A	A	ENSECAG00000004229	NON_SYNONYMOUS_CODING	-
1:172279339	G/T	T	ENSECAG00000024960	NON_SYNONYMOUS_CODING	-
1:172295988	G/A	A	ENSECAG00000024960	NON_SYNONYMOUS_CODING	rs68469098
1:172372	G/A	A	ENSECAG00000004229	NON_SYNONYMOUS_CODING	-
1:172649	G/A	A	ENSECAG00000004229	NON_SYNONYMOUS_CODING	-
1:172699	G/A	A	ENSECAG00000004229	NON_SYNONYMOUS_CODING	-
1:172825317	T/C	C	ENSECAG00000022491	NON_SYNONYMOUS_CODING	-
1:172982167	C/G	G	ENSECAG00000023452	NON_SYNONYMOUS_CODING	-
1:173107847	A/C	C	ENSECAG00000023712	NON_SYNONYMOUS_CODING,SPLICE_SITE	-
1:173654260	C/G	G	ENSECAG00000026892	NON_SYNONYMOUS_CODING	-
1:173654280	C/A	A	ENSECAG00000026892	NON_SYNONYMOUS_CODING	rs68464161
1:173654309	A/G	G	ENSECAG00000026892	NON_SYNONYMOUS_CODING	-
1:173673437	G/A	A	ENSECAG00000026892	NON_SYNONYMOUS_CODING	-
1:173840101	G/A	A	ENSECAG00000026892	NON_SYNONYMOUS_CODING	-
1:174119334	G/A	A	ENSECAG00000010115	NON_SYNONYMOUS_CODING	-
1:174460148	T/G	G	ENSECAG00000004803	NON_SYNONYMOUS_CODING	-
1:175131087	T/A	A	ENSECAG00000016358	NON_SYNONYMOUS_CODING	-
1:175174988	G/A	A	ENSECAG00000016358	NON_SYNONYMOUS_CODING	-
1:17555502	C/A	A	ENSECAG00000000417	NON_SYNONYMOUS_CODING	-
1:17606608-17606617	GTCAATTTGA/GTCAATTTGAGGGTCAATTTGA	GTCAATTTGAGGGTCAATTTGA	ENSECAG00000009748	NON_SYNONYMOUS_CODING	-
1:17610107	C/T	T	ENSECAG00000009748	NON_SYNONYMOUS_CODING	rs68450148
1:176133318	A/C	C	ENSECAG00000004850	NON_SYNONYMOUS_CODING	-
1:176133322	T/G	G	ENSECAG00000004850	NON_SYNONYMOUS_CODING	-
1:176133580	A/T	T	ENSECAG00000004850	NON_SYNONYMOUS_CODING	-
1:17615388	T/C	C	ENSECAG00000009748	NON_SYNONYMOUS_CODING	-
1:176556881	C/T	T	ENSECAG00000023634	NON_SYNONYMOUS_CODING	-
1:176557235	T/C	C	ENSECAG00000023634	NON_SYNONYMOUS_CODING,SPLICE_SITE	rs68622591
1:176567622	C/T	T	ENSECAG00000023634	NON_SYNONYMOUS_CODING	-
1:176567706	C/T	T	ENSECAG00000023634	NON_SYNONYMOUS_CODING	-
1:176567815	C/T	T	ENSECAG00000023634	STOP_GAINED	-
1:177288477	G/C	C	ENSECAG00000024060	NON_SYNONYMOUS_CODING	rs68446120
1:179573668-179573704	CTCTCCTGCAGTGATCTCAGCTGGGGCCTCTCCTGCA/CTCTCCTGCA	CTCTCCTGCA	ENSECAG00000006042	NON_SYNONYMOUS_CODING	-
1:179574158	T/C	C	ENSECAG00000006042	NON_SYNONYMOUS_CODING	-
1:179574168	G/C	C	ENSECAG00000006042	NON_SYNONYMOUS_CODING	-
1:179574233	G/A	A	ENSECAG00000006042	NON_SYNONYMOUS_CODING	-
1:179574696	T/C	C	ENSECAG00000006042	NON_SYNONYMOUS_CODING	rs68526821
1:179574737	T/C	C	ENSECAG00000006042	NON_SYNONYMOUS_CODING	rs68526822
1:179574753	A/G	G	ENSECAG00000006042	NON_SYNONYMOUS_CODING	-
1:179574780	C/T	T	ENSECAG00000006042	NON_SYNONYMOUS_CODING	rs68526823
1:179575214	A/C	C	ENSECAG00000006042	NON_SYNONYMOUS_CODING	-
1:17958035	A/C	C	ENSECAG00000010731	NON_SYNONYMOUS_CODING	-
1:17958036	A/T	T	ENSECAG00000010731	NON_SYNONYMOUS_CODING	-
1:17959422	A/C	C	ENSECAG00000010731	NON_SYNONYMOUS_CODING	rs68492432
1:179931907	A/C	C	ENSECAG00000004908	NON_SYNONYMOUS_CODING	rs68532027
1:179932086	C/T	T	ENSECAG00000004908	NON_SYNONYMOUS_CODING	rs68532028
1:180061938	G/A	A	ENSECAG00000015289	NON_SYNONYMOUS_CODING	-
1:180097307	C/G	G	ENSECAG00000018694	NON_SYNONYMOUS_CODING	-
1:180097344	C/A	A	ENSECAG00000018694	NON_SYNONYMOUS_CODING	-
1:180109640	G/A	A	ENSECAG00000018694	NON_SYNONYMOUS_CODING,SPLICE_SITE	-
1:180122885	G/A	A	ENSECAG00000018694	NON_SYNONYMOUS_CODING	rs68532091
1:180129631	A/G	G	ENSECAG00000018694	NON_SYNONYMOUS_CODING	-
1:180129932	C/T	T	ENSECAG00000018694	NON_SYNONYMOUS_CODING	-
1:180131090	C/T	T	ENSECAG00000018694	NON_SYNONYMOUS_CODING	-
1:180135480	G/C	C	ENSECAG00000018694	NON_SYNONYMOUS_CODING	-
1:180137241	A/T	T	ENSECAG00000018694	NON_SYNONYMOUS_CODING	-
1:180140460	A/G	G	ENSECAG00000018694	NON_SYNONYMOUS_CODING	-
1:180140486-180140491	TGATGA/TGA	TGA	ENSECAG00000018694	NON_SYNONYMOUS_CODING	-
1:180145020	T/G	G	ENSECAG00000018694	NON_SYNONYMOUS_CODING	-
1:180161522	T/C	C	ENSECAG00000000757	NON_SYNONYMOUS_CODING	-
1:180195140	T/C	C	ENSECAG00000004339	NON_SYNONYMOUS_CODING	-
1:180200033	T/C	C	ENSECAG00000004339	NON_SYNONYMOUS_CODING	-
1:180200043	T/C	C	ENSECAG00000004339	NON_SYNONYMOUS_CODING	-
1:18025141	A/G	G	ENSECAG00000015436	NON_SYNONYMOUS_CODING	-
1:18104381	C/T	T	ENSECAG00000021326	NON_SYNONYMOUS_CODING,SPLICE_SITE	-
1:181175963	G/C	C	ENSECAG00000004957	NON_SYNONYMOUS_CODING	rs68483946
1:18135476	G/A	A	ENSECAG00000021326	NON_SYNONYMOUS_CODING	-
1:18159284	T/C	C	ENSECAG00000021326	NON_SYNONYMOUS_CODING	rs68493956
1:182483163	A/C	C	ENSECAG00000011356	NON_SYNONYMOUS_CODING	-
1:182483250	T/C	C	ENSECAG00000011356	NON_SYNONYMOUS_CODING	-
1:183874788	C/A	A	ENSECAG00000005219	NON_SYNONYMOUS_CODING	-
1:184039851	C/T	T	ENSECAG00000004420	NON_SYNONYMOUS_CODING	-
1:184039882	A/C	C	ENSECAG00000004420	NON_SYNONYMOUS_CODING	-
1:184070291	T/A	A	ENSECAG00000004420	NON_SYNONYMOUS_CODING	-
1:184135300	A/C	C	ENSECAG00000020354	NON_SYNONYMOUS_CODING	-
1:184135370	G/A	A	ENSECAG00000020354	NON_SYNONYMOUS_CODING	-
1:184154035	A/C	C	ENSECAG00000020354	NON_SYNONYMOUS_CODING	-
1:184181415	T/G	G	ENSECAG00000022429	NON_SYNONYMOUS_CODING	-
1:184197345	T/C	C	ENSECAG00000023015	NON_SYNONYMOUS_CODING	-
1:184292154	T/C	C	ENSECAG00000005718	NON_SYNONYMOUS_CODING	-
1:184294970	A/G	G	ENSECAG00000005718	NON_SYNONYMOUS_CODING	-
1:184465046	G/T	T	ENSECAG00000020643	STOP_GAINED	-
1:184465047	A/G	G	ENSECAG00000020643	NON_SYNONYMOUS_CODING	-
1:184465049	T/A	A	ENSECAG00000020643	NON_SYNONYMOUS_CODING	-
1:184521175	C/T	T	ENSECAG00000000578	NON_SYNONYMOUS_CODING	-
1:184534695	T/C	C	ENSECAG00000000578	NON_SYNONYMOUS_CODING	-
1:184615453	T/C	C	ENSECAG00000009385	NON_SYNONYMOUS_CODING	-
1:184636293	T/C	C	ENSECAG00000009385	NON_SYNONYMOUS_CODING	-
1:185530355	C/T	T	ENSECAG00000015369	NON_SYNONYMOUS_CODING	-
1:185535799	G/T	T	ENSECAG00000015369	NON_SYNONYMOUS_CODING	-
1:185744077	G/T	T	ENSECAG00000009713	NON_SYNONYMOUS_CODING	-
1:185744599	G/C	C	ENSECAG00000009713	NON_SYNONYMOUS_CODING	-
1:185754865	G/A	A	ENSECAG00000009713	NON_SYNONYMOUS_CODING	-
1:20869786	C/T	T	ENSECAG00000013514	NON_SYNONYMOUS_CODING	-
1:234571	T/A	A	ENSECAG00000004902	NON_SYNONYMOUS_CODING	-
1:25293271	C/T	T	ENSECAG00000008241	NON_SYNONYMOUS_CODING	-
1:26019926	C/T	T	ENSECAG00000019301	NON_SYNONYMOUS_CODING	-
1:26095588	C/T	T	ENSECAG00000010116	NON_SYNONYMOUS_CODING	-
1:26095646	A/C	C	ENSECAG00000010116	NON_SYNONYMOUS_CODING	-
1:2611037	G/C	C	ENSECAG00000024936	NON_SYNONYMOUS_CODING	-
1:26179027	G/A	A	ENSECAG00000021278	NON_SYNONYMOUS_CODING	-
1:26295126	A/G	G	ENSECAG00000007909	NON_SYNONYMOUS_CODING	-
1:26295189	A/G	G	ENSECAG00000007909	NON_SYNONYMOUS_CODING,SPLICE_SITE	-
1:26306242	A/G	G	ENSECAG00000007909	NON_SYNONYMOUS_CODING	rs68507647
1:26307386	G/A	A	ENSECAG00000007909	NON_SYNONYMOUS_CODING	rs68507649
1:26329971	T/C	C	ENSECAG00000007909	NON_SYNONYMOUS_CODING	-
1:26334991	G/C	C	ENSECAG00000007909	NON_SYNONYMOUS_CODING	-
1:2667513	C/T	T	ENSECAG00000002439	NON_SYNONYMOUS_CODING	-
1:2667618	G/T	T	ENSECAG00000002439	NON_SYNONYMOUS_CODING	-
1:2667654	T/A	A	ENSECAG00000002439	STOP_GAINED	-
1:2667813	T/G	G	ENSECAG00000002439	NON_SYNONYMOUS_CODING	-
1:2667822	T/C	C	ENSECAG00000002439	NON_SYNONYMOUS_CODING	-
1:2667875	C/G	G	ENSECAG00000002439	NON_SYNONYMOUS_CODING	-
1:2668145	T/C	C	ENSECAG00000002439	NON_SYNONYMOUS_CODING	-
1:2668152	G/C	C	ENSECAG00000002439	NON_SYNONYMOUS_CODING	-
1:2668184	A/G	G	ENSECAG00000002439	NON_SYNONYMOUS_CODING	-
1:26734546	A/G	G	ENSECAG00000009545	NON_SYNONYMOUS_CODING	-
1:26747837	A/G	G	ENSECAG00000009545	NON_SYNONYMOUS_CODING	-
1:267655	T/C	C	ENSECAG00000009951	NON_SYNONYMOUS_CODING,SPLICE_SITE	-
1:26766999	A/G	G	ENSECAG00000012870	NON_SYNONYMOUS_CODING	-
1:26772826	C/G	G	ENSECAG00000012870	NON_SYNONYMOUS_CODING	-
1:26778362	T/C	C	ENSECAG00000012870	NON_SYNONYMOUS_CODING	-
1:26857708	A/G	G	ENSECAG00000019882	NON_SYNONYMOUS_CODING	-
1:26878941	T/C	C	ENSECAG00000020482	NON_SYNONYMOUS_CODING	-
1:26884867	C/G	G	ENSECAG00000020495	NON_SYNONYMOUS_CODING	rs68512140
1:268893	A/C	C	ENSECAG00000009951	NON_SYNONYMOUS_CODING	-
1:268896	A/G	G	ENSECAG00000009951	NON_SYNONYMOUS_CODING	-
1:268930	T/C	C	ENSECAG00000009951	NON_SYNONYMOUS_CODING	-
1:268935	T/C	C	ENSECAG00000009951	NON_SYNONYMOUS_CODING	-
1:26907794	C/G	G	ENSECAG00000020507	NON_SYNONYMOUS_CODING	-
1:26913033	T/C	C	ENSECAG00000020507	NON_SYNONYMOUS_CODING	rs68512168
1:27021858	T/C	C	ENSECAG00000021156	NON_SYNONYMOUS_CODING	-
1:27031695	G/C	C	ENSECAG00000021156	NON_SYNONYMOUS_CODING	-
1:27031762	T/G	G	ENSECAG00000021156	NON_SYNONYMOUS_CODING	-
1:271630	T/C	C	ENSECAG00000009951	NON_SYNONYMOUS_CODING	-
1:272239	A/G	G	ENSECAG00000009951	NON_SYNONYMOUS_CODING	-
1:27361945	T/C	C	ENSECAG00000007175	NON_SYNONYMOUS_CODING	-
1:27554432	C/T	T	ENSECAG00000016770	NON_SYNONYMOUS_CODING	-
1:27784949	C/G	G	ENSECAG00000023593	NON_SYNONYMOUS_CODING	-
1:27898672	G/T	T	ENSECAG00000023578	NON_SYNONYMOUS_CODING	rs68516471
1:27964901	G/C	C	ENSECAG00000009482	NON_SYNONYMOUS_CODING	-
1:28198869	A/C	C	ENSECAG00000020347	NON_SYNONYMOUS_CODING	-
1:28262348	A/G	G	ENSECAG00000010125	NON_SYNONYMOUS_CODING	-
1:28263310	T/C	C	ENSECAG00000010125	NON_SYNONYMOUS_CODING	-
1:28263406	C/G	G	ENSECAG00000010125	NON_SYNONYMOUS_CODING	-
1:28318059	A/C	C	ENSECAG00000020477	NON_SYNONYMOUS_CODING	-
1:28470097	G/T	T	ENSECAG00000022888	NON_SYNONYMOUS_CODING	-
1:28897887	C/T	T	ENSECAG00000013288	NON_SYNONYMOUS_CODING	-
1:28910510	C/T	T	ENSECAG00000017734	NON_SYNONYMOUS_CODING	-
1:293938	C/T	T	ENSECAG00000001094	NON_SYNONYMOUS_CODING	-
1:29473505	A/G	G	ENSECAG00000023606	NON_SYNONYMOUS_CODING	-
1:29508332	G/A	A	ENSECAG00000004737	NON_SYNONYMOUS_CODING	-
1:29508779	C/A	A	ENSECAG00000004737	NON_SYNONYMOUS_CODING	-
1:29665869	G/A	A	ENSECAG00000024865	NON_SYNONYMOUS_CODING	-
1:29666001	A/G	G	ENSECAG00000024865	NON_SYNONYMOUS_CODING	rs68649858
1:29669544	C/G	G	ENSECAG00000024865	NON_SYNONYMOUS_CODING	-
1:29703821	G/A	A	ENSECAG00000024087	NON_SYNONYMOUS_CODING,SPLICE_SITE	-
1:29763	C/T	T	ENSECAG00000017803	NON_SYNONYMOUS_CODING	-
1:29771450	A/C	C	ENSECAG00000010813	NON_SYNONYMOUS_CODING	-
1:29772107	A/C	C	ENSECAG00000010813	NON_SYNONYMOUS_CODING	-
1:29772231	C/T	T	ENSECAG00000010813	NON_SYNONYMOUS_CODING	rs68637648
1:29811669	C/A	A	ENSECAG00000010813	NON_SYNONYMOUS_CODING	-
1:29821007	G/A	A	ENSECAG00000010813	NON_SYNONYMOUS_CODING	-
1:29825649	C/T	T	ENSECAG00000010813	NON_SYNONYMOUS_CODING	-
1:29846572	C/T	T	ENSECAG00000019828	NON_SYNONYMOUS_CODING	rs68639048
1:29877600	C/T	T	ENSECAG00000019828	NON_SYNONYMOUS_CODING	-
1:29877612	C/T	T	ENSECAG00000019828	NON_SYNONYMOUS_CODING	-
1:29883222	T/A	A	ENSECAG00000019828	NON_SYNONYMOUS_CODING	-
1:29934141	C/T	T	ENSECAG00000006891	NON_SYNONYMOUS_CODING	-
1:30111995	A/C	C	ENSECAG00000000092	NON_SYNONYMOUS_CODING	-
1:30112000	G/A	A	ENSECAG00000000092	NON_SYNONYMOUS_CODING	-
1:30112001	A/C	C	ENSECAG00000000092	NON_SYNONYMOUS_CODING	-
1:30150	A/G	G	ENSECAG00000017803	NON_SYNONYMOUS_CODING	-
1:31198250	A/T	T	ENSECAG00000006861	NON_SYNONYMOUS_CODING	-
1:31589294	G/A	A	ENSECAG00000008070	NON_SYNONYMOUS_CODING	-
1:31599301	C/T	T	ENSECAG00000008070	NON_SYNONYMOUS_CODING	-
1:31772277	G/T	T	ENSECAG00000009137	NON_SYNONYMOUS_CODING	-
1:31783168	G/A	A	ENSECAG00000009259	NON_SYNONYMOUS_CODING	-
1:31783174	C/A	A	ENSECAG00000009259	NON_SYNONYMOUS_CODING	-
1:31783175	A/C	C	ENSECAG00000009259	NON_SYNONYMOUS_CODING	-
1:31783182	C/A	A	ENSECAG00000009259	NON_SYNONYMOUS_CODING	-
1:31876314	T/G	G	ENSECAG00000010892	NON_SYNONYMOUS_CODING	-
1:32155031	G/C	C	ENSECAG00000011973	NON_SYNONYMOUS_CODING	-
1:32196666	G/A	A	ENSECAG00000011973	NON_SYNONYMOUS_CODING	-
1:32200352	C/A	A	ENSECAG00000011973	NON_SYNONYMOUS_CODING	-
1:32251955	T/C	C	ENSECAG00000013517	NON_SYNONYMOUS_CODING	-
1:32557088	A/C	C	ENSECAG00000013623	NON_SYNONYMOUS_CODING	-
1:32859769	C/T	T	ENSECAG00000015340	NON_SYNONYMOUS_CODING	-
1:32961923	G/A	A	ENSECAG00000015745	NON_SYNONYMOUS_CODING	-
1:33000437	A/C	C	ENSECAG00000004093	NON_SYNONYMOUS_CODING	-
1:33004162	T/C	C	ENSECAG00000016003	NON_SYNONYMOUS_CODING	-
1:33127753	T/C	C	ENSECAG00000016113	NON_SYNONYMOUS_CODING	-
1:332655	T/G	G	ENSECAG00000001419	NON_SYNONYMOUS_CODING	-
1:33272482	A/G	G	ENSECAG00000016258	NON_SYNONYMOUS_CODING	-
1:33299122	C/T	T	ENSECAG00000016258	NON_SYNONYMOUS_CODING	-
1:33304114	C/T	T	ENSECAG00000016258	NON_SYNONYMOUS_CODING	rs68621347
1:33304161	T/A	A	ENSECAG00000016258	NON_SYNONYMOUS_CODING	-
1:33304162	T/C	C	ENSECAG00000016258	NON_SYNONYMOUS_CODING	rs68621348
1:33406557	C/T	T	ENSECAG00000016594	NON_SYNONYMOUS_CODING	-
1:33707123	C/T	T	ENSECAG00000018511	NON_SYNONYMOUS_CODING	-
1:33826346	G/C	C	ENSECAG00000021153	NON_SYNONYMOUS_CODING	-
1:33827671	G/A	A	ENSECAG00000021153	NON_SYNONYMOUS_CODING	-
1:33932962	G/A	A	ENSECAG00000000262	NON_SYNONYMOUS_CODING	-
1:34145105	A/G	G	ENSECAG00000005361	NON_SYNONYMOUS_CODING	rs68612453
1:34155003	G/T	T	ENSECAG00000005361	NON_SYNONYMOUS_CODING	-
1:34156256	G/T	T	ENSECAG00000005361	NON_SYNONYMOUS_CODING	-
1:34384056	A/G	G	ENSECAG00000005643	NON_SYNONYMOUS_CODING	rs68614043
1:34390469	G/A	A	ENSECAG00000005643	NON_SYNONYMOUS_CODING	-
1:34390475	G/T	T	ENSECAG00000005643	NON_SYNONYMOUS_CODING	-
1:34398272	A/C	C	ENSECAG00000005643	NON_SYNONYMOUS_CODING	-
1:34400916	C/T	T	ENSECAG00000005643	NON_SYNONYMOUS_CODING	-
1:34617191	C/G	G	ENSECAG00000011584	NON_SYNONYMOUS_CODING	rs68615540
1:34648146	T/C	C	ENSECAG00000011584	NON_SYNONYMOUS_CODING	rs68615550
1:34688981	C/A	A	ENSECAG00000018810	NON_SYNONYMOUS_CODING	-
1:34688984	A/G	G	ENSECAG00000018810	NON_SYNONYMOUS_CODING	-
1:34693273	T/G	G	ENSECAG00000018810	NON_SYNONYMOUS_CODING	-
1:34823663	C/A	A	ENSECAG00000021720	NON_SYNONYMOUS_CODING,SPLICE_SITE	-
1:34829781	G/A	A	ENSECAG00000021720	NON_SYNONYMOUS_CODING	-
1:34841806	A/G	G	ENSECAG00000021720	NON_SYNONYMOUS_CODING	-
1:34922765	C/T	T	ENSECAG00000022823	NON_SYNONYMOUS_CODING	-
1:34995381	T/C	C	ENSECAG00000022823	NON_SYNONYMOUS_CODING	-
1:351798	T/G	G	ENSECAG00000012361	NON_SYNONYMOUS_CODING	-
1:35399587	A/C	C	ENSECAG00000000030	NON_SYNONYMOUS_CODING	-
1:35490200	C/T	T	ENSECAG00000016270	NON_SYNONYMOUS_CODING	-
1:35490202	A/G	G	ENSECAG00000016270	NON_SYNONYMOUS_CODING	-
1:35490203	A/C	C	ENSECAG00000016270	NON_SYNONYMOUS_CODING	-
1:35501665	C/T	T	ENSECAG00000018390	NON_SYNONYMOUS_CODING	-
1:35555396	T/C	C	ENSECAG00000018438	NON_SYNONYMOUS_CODING	-
1:35712157-35712161	AGAAG/AG	AG	ENSECAG00000018560	NON_SYNONYMOUS_CODING	-
1:35717862	C/G	G	ENSECAG00000018560	NON_SYNONYMOUS_CODING	-
1:35724639	C/T/A	A	ENSECAG00000018560	STOP_GAINED	-
1:358035	T/C	C	ENSECAG00000001719	NON_SYNONYMOUS_CODING	-
1:35835357	G/A	A	ENSECAG00000004126	NON_SYNONYMOUS_CODING	rs68538171
1:35835492	T/C	C	ENSECAG00000004126	NON_SYNONYMOUS_CODING	rs68538172
1:35835520	A/G	G	ENSECAG00000004126	NON_SYNONYMOUS_CODING	rs68538173
1:35910709	T/C	C	ENSECAG00000022244	NON_SYNONYMOUS_CODING	rs68539650
1:36252510	A/G	G	ENSECAG00000005199	NON_SYNONYMOUS_CODING	-
1:36252634	T/G	G	ENSECAG00000005199	NON_SYNONYMOUS_CODING	-
1:366761	G/A	A	ENSECAG00000012458	NON_SYNONYMOUS_CODING	-
1:366849	T/G	G	ENSECAG00000012458	NON_SYNONYMOUS_CODING	-
1:366865	T/C	C	ENSECAG00000012458	NON_SYNONYMOUS_CODING	-
1:367024	G/A	A	ENSECAG00000012458	NON_SYNONYMOUS_CODING	-
1:367027	C/T	T	ENSECAG00000012458	NON_SYNONYMOUS_CODING	-
1:367220	A/G	G	ENSECAG00000012458	NON_SYNONYMOUS_CODING	-
1:36779199	G/A	A	ENSECAG00000007796	NON_SYNONYMOUS_CODING	-
1:36822094	C/G	G	ENSECAG00000007796	NON_SYNONYMOUS_CODING	-
1:36822111	A/T	T	ENSECAG00000007796	NON_SYNONYMOUS_CODING	-
1:36822112	T/A	A	ENSECAG00000007796	NON_SYNONYMOUS_CODING	-
1:36822116	C/A	A	ENSECAG00000007796	NON_SYNONYMOUS_CODING	-
1:36847086	G/A	A	ENSECAG00000004296	NON_SYNONYMOUS_CODING	-
1:37071743	C/G	G	ENSECAG00000013703	NON_SYNONYMOUS_CODING	-
1:37724248	T/C	C	ENSECAG00000022973	NON_SYNONYMOUS_CODING,SPLICE_SITE	-
1:37724266	T/G	G	ENSECAG00000022973	NON_SYNONYMOUS_CODING	-
1:37724281	G/C	C	ENSECAG00000022973	NON_SYNONYMOUS_CODING	-
1:37724291	A/C	C	ENSECAG00000022973	NON_SYNONYMOUS_CODING	-
1:37724293	T/C	C	ENSECAG00000022973	NON_SYNONYMOUS_CODING	-
1:37724426	C/A	A	ENSECAG00000022973	NON_SYNONYMOUS_CODING	-
1:38326655	C/T	T	ENSECAG00000004322	NON_SYNONYMOUS_CODING	-
1:38326706	A/G	G	ENSECAG00000004322	NON_SYNONYMOUS_CODING	-
1:38590576	C/T	T	ENSECAG00000023331	NON_SYNONYMOUS_CODING	-
1:387362	G/A	A	ENSECAG00000014887	NON_SYNONYMOUS_CODING	-
1:38876868	A/T	T	ENSECAG00000009558	NON_SYNONYMOUS_CODING	-
1:38900983	C/T	T	ENSECAG00000004349	NON_SYNONYMOUS_CODING	-
1:38901051	T/C	C	ENSECAG00000004349	NON_SYNONYMOUS_CODING	-
1:38901063	A/G	G	ENSECAG00000004349	NON_SYNONYMOUS_CODING	-
1:38901151	C/T	T	ENSECAG00000004349	NON_SYNONYMOUS_CODING	-
1:38901161	A/C	C	ENSECAG00000004349	NON_SYNONYMOUS_CODING	-
1:38901166	A/G	G	ENSECAG00000004349	NON_SYNONYMOUS_CODING	-
1:38901288	A/G	G	ENSECAG00000004349	NON_SYNONYMOUS_CODING	-
1:38901371	T/G	G	ENSECAG00000004349	NON_SYNONYMOUS_CODING	rs68613801
1:38918229	T/C	C	ENSECAG00000004433	NON_SYNONYMOUS_CODING	-
1:38987563	G/T	T	ENSECAG00000010153	NON_SYNONYMOUS_CODING	-
1:390583	T/C	C	ENSECAG00000014887	NON_SYNONYMOUS_CODING	-
1:39070834	G/A	A	ENSECAG00000010840	NON_SYNONYMOUS_CODING	rs68589664
1:39088225	A/C	C	ENSECAG00000010840	NON_SYNONYMOUS_CODING	-
1:39094915	A/G	G	ENSECAG00000010840	NON_SYNONYMOUS_CODING	-
1:39102187	G/C	C	ENSECAG00000010840	NON_SYNONYMOUS_CODING	-
1:39394055	T/C	C	ENSECAG00000019229	NON_SYNONYMOUS_CODING	-
1:39498485	C/T	T	ENSECAG00000022367	NON_SYNONYMOUS_CODING	rs68579770
1:39678254	T/C	C	ENSECAG00000008026	NON_SYNONYMOUS_CODING	-
1:39685465	T/G	G	ENSECAG00000008026	NON_SYNONYMOUS_CODING	-
1:39691734	G/A	A	ENSECAG00000008026	NON_SYNONYMOUS_CODING	rs68580471
1:39691778	C/A	A	ENSECAG00000008026	NON_SYNONYMOUS_CODING	rs68580473
1:39691802	G/A	A	ENSECAG00000008026	NON_SYNONYMOUS_CODING,SPLICE_SITE	rs68580475
1:39772313	A/T	T	ENSECAG00000009983	NON_SYNONYMOUS_CODING	rs68581774
1:39891467	A/T	T	ENSECAG00000013917	NON_SYNONYMOUS_CODING	-
1:39893737	C/T	T	ENSECAG00000013917	NON_SYNONYMOUS_CODING	-
1:39909537	A/G	G	ENSECAG00000013917	NON_SYNONYMOUS_CODING	rs68584444
1:39951839	T/C	C	ENSECAG00000014492	NON_SYNONYMOUS_CODING	-
1:39960219	C/T	T	ENSECAG00000014492	NON_SYNONYMOUS_CODING	-
1:39980023	C/G	G	ENSECAG00000015523	NON_SYNONYMOUS_CODING	rs68585523
1:39982486	C/A	A	ENSECAG00000015523	NON_SYNONYMOUS_CODING	rs68585530
1:4014011	C/A	A	ENSECAG00000026858	NON_SYNONYMOUS_CODING,SPLICE_SITE	-
1:40923058	T/C	C	ENSECAG00000012951	NON_SYNONYMOUS_CODING	-
1:40923157	T/C	C	ENSECAG00000012951	NON_SYNONYMOUS_CODING	-
1:41393624	G/A	A	ENSECAG00000006259	NON_SYNONYMOUS_CODING	-
1:41474310	G/A	A	ENSECAG00000010424	NON_SYNONYMOUS_CODING	-
1:42306380	C/G	G	ENSECAG00000004701	NON_SYNONYMOUS_CODING	-
1:43245721	T/A	A	ENSECAG00000018357	NON_SYNONYMOUS_CODING	-
1:43245806	T/A	A	ENSECAG00000018357	NON_SYNONYMOUS_CODING	-
1:43248948	G/T	T	ENSECAG00000018357	NON_SYNONYMOUS_CODING	-
1:44213698	T/C	C	ENSECAG00000019573	NON_SYNONYMOUS_CODING	-
1:44561892	T/C	C	ENSECAG00000004802	NON_SYNONYMOUS_CODING	rs68483842
1:47004610	G/A	A	ENSECAG00000007119	NON_SYNONYMOUS_CODING	-
1:47004661	C/T	T	ENSECAG00000007119	NON_SYNONYMOUS_CODING	-
1:47005013	C/T	T	ENSECAG00000007119	NON_SYNONYMOUS_CODING	-
1:47005082	T/C	C	ENSECAG00000007119	NON_SYNONYMOUS_CODING	-
1:47005604	G/T	T	ENSECAG00000007119	NON_SYNONYMOUS_CODING	-
1:47005905	C/G	G	ENSECAG00000007119	NON_SYNONYMOUS_CODING	-
1:47006313	G/A	A	ENSECAG00000007119	NON_SYNONYMOUS_CODING	-
1:47006627	C/A	A	ENSECAG00000007119	NON_SYNONYMOUS_CODING	-
1:47006724	T/C	C	ENSECAG00000007119	NON_SYNONYMOUS_CODING	-
1:47006958	G/A	A	ENSECAG00000007119	NON_SYNONYMOUS_CODING	-
1:47007250	T/C	C	ENSECAG00000007119	NON_SYNONYMOUS_CODING	-
1:47007258	G/C	C	ENSECAG00000007119	NON_SYNONYMOUS_CODING	-
1:47007469	G/C	C	ENSECAG00000007119	NON_SYNONYMOUS_CODING	-
1:47007630	A/G	G	ENSECAG00000007119	NON_SYNONYMOUS_CODING	-
1:47007868	C/A	A	ENSECAG00000007119	NON_SYNONYMOUS_CODING	-
1:47904287	C/T	T	ENSECAG00000007551	NON_SYNONYMOUS_CODING	-
1:48188679	T/C	C	ENSECAG00000001061	NON_SYNONYMOUS_CODING	rs68569306
1:48188689	A/C	C	ENSECAG00000001061	NON_SYNONYMOUS_CODING	-
1:48188744	A/T	T	ENSECAG00000001061	NON_SYNONYMOUS_CODING	rs68569307
1:48188761	A/T	T	ENSECAG00000001061	NON_SYNONYMOUS_CODING	rs68569308
1:48293319	A/C	C	ENSECAG00000001095	NON_SYNONYMOUS_CODING	-
1:48293334	T/G	G	ENSECAG00000001095	NON_SYNONYMOUS_CODING	-
1:48293643	G/A	A	ENSECAG00000001095	NON_SYNONYMOUS_CODING	-
1:49251169	A/G	G	ENSECAG00000000814	NON_SYNONYMOUS_CODING	-
1:50322650	G/A	A	ENSECAG00000011559	NON_SYNONYMOUS_CODING	-
1:51493728	G/C	C	ENSECAG00000000259	NON_SYNONYMOUS_CODING	-
1:52300318	T/C	C	ENSECAG00000011036	NON_SYNONYMOUS_CODING	-
1:52350007	C/T	T	ENSECAG00000012941	NON_SYNONYMOUS_CODING	-
1:52738462	A/C	C	ENSECAG00000019662	NON_SYNONYMOUS_CODING	-
1:5319719	A/C	C	ENSECAG00000008385	NON_SYNONYMOUS_CODING	-
1:5322262	C/T	T	ENSECAG00000008385	NON_SYNONYMOUS_CODING	-
1:5333978	C/G	G	ENSECAG00000008785	NON_SYNONYMOUS_CODING	rs68473898
1:5335016	C/T	T	ENSECAG00000008785	NON_SYNONYMOUS_CODING	-
1:5336253	T/C	C	ENSECAG00000008785	NON_SYNONYMOUS_CODING	-
1:5360175	T/C	C	ENSECAG00000008876	NON_SYNONYMOUS_CODING	-
1:5532596	A/G	G	ENSECAG00000023786	NON_SYNONYMOUS_CODING	-
1:5532686	G/C	C	ENSECAG00000023786	NON_SYNONYMOUS_CODING	-
1:56256334	T/C	C	ENSECAG00000010494	NON_SYNONYMOUS_CODING	-
1:5632420	T/C	C	ENSECAG00000002486	NON_SYNONYMOUS_CODING	-
1:5632606	A/C	C	ENSECAG00000002486	NON_SYNONYMOUS_CODING	-
1:56660009	T/C	C	ENSECAG00000000091	NON_SYNONYMOUS_CODING	-
1:56752338	T/C	C	ENSECAG00000011084	NON_SYNONYMOUS_CODING	-
1:57335274	T/C	C	ENSECAG00000008689	NON_SYNONYMOUS_CODING	-
1:57335500	T/A	A	ENSECAG00000008689	NON_SYNONYMOUS_CODING	-
1:57421993	C/G	G	ENSECAG00000016297	NON_SYNONYMOUS_CODING	-
1:57465733	A/C	C	ENSECAG00000004335	NON_SYNONYMOUS_CODING	-
1:57592522	C/A	A	ENSECAG00000010479	NON_SYNONYMOUS_CODING	-
1:58064725	G/A	A	ENSECAG00000018359	NON_SYNONYMOUS_CODING	-
1:58064746	C/G	G	ENSECAG00000018359	NON_SYNONYMOUS_CODING	-
1:58215151	T/C	C	ENSECAG00000004338	NON_SYNONYMOUS_CODING	-
1:58241286	T/C	C	ENSECAG00000009202	NON_SYNONYMOUS_CODING	-
1:58244187	C/G	G	ENSECAG00000009202	NON_SYNONYMOUS_CODING	-
1:58244220	T/C	C	ENSECAG00000009202	NON_SYNONYMOUS_CODING	-
1:58350026	T/C	C	ENSECAG00000010498	NON_SYNONYMOUS_CODING	-
1:58670083	A/G	G	ENSECAG00000012441	NON_SYNONYMOUS_CODING	rs68446903
1:58670086	G/T	T	ENSECAG00000012441	NON_SYNONYMOUS_CODING	rs68446904
1:58789030	C/A	A	ENSECAG00000014713	NON_SYNONYMOUS_CODING	-
1:592969	A/G	G	ENSECAG00000020221	NON_SYNONYMOUS_CODING	-
1:59298907	A/G	G	ENSECAG00000009792	NON_SYNONYMOUS_CODING	-
1:59301699	G/C	C	ENSECAG00000009792	NON_SYNONYMOUS_CODING	-
1:595189	C/G	G	ENSECAG00000020221	NON_SYNONYMOUS_CODING	-
1:59676042	C/T	T	ENSECAG00000023411	NON_SYNONYMOUS_CODING	-
1:59683274	T/G	G	ENSECAG00000023411	NON_SYNONYMOUS_CODING	rs68664664
1:59758268	T/C	C	ENSECAG00000023411	NON_SYNONYMOUS_CODING	-
1:59765461	A/G	G	ENSECAG00000023411	NON_SYNONYMOUS_CODING	-
1:59770678	T/C	C	ENSECAG00000023411	NON_SYNONYMOUS_CODING	rs68664694
1:59919176	A/G	G	ENSECAG00000008012	NON_SYNONYMOUS_CODING	-
1:60023510	C/T	T	ENSECAG00000017211	NON_SYNONYMOUS_CODING	-
1:60055432	G/C	C	ENSECAG00000017211	NON_SYNONYMOUS_CODING	-
1:60112399	G/A	A	ENSECAG00000017211	NON_SYNONYMOUS_CODING	-
1:60431878-60431881	CTGC/C	C	ENSECAG00000017574	NON_SYNONYMOUS_CODING	-
1:60444581	T/C	C	ENSECAG00000017574	NON_SYNONYMOUS_CODING	-
1:60935252	T/C	C	ENSECAG00000020525	NON_SYNONYMOUS_CODING	-
1:60936412	G/C	C	ENSECAG00000020525	NON_SYNONYMOUS_CODING	-
1:61001458	A/T	T	ENSECAG00000000016	NON_SYNONYMOUS_CODING	-
1:61105721	G/A	A	ENSECAG00000010218	NON_SYNONYMOUS_CODING	-
1:61195060	G/C	C	ENSECAG00000013554	NON_SYNONYMOUS_CODING	-
1:61297781	C/G	G	ENSECAG00000013079	NON_SYNONYMOUS_CODING	-
1:61310928	A/T	T	ENSECAG00000013079	NON_SYNONYMOUS_CODING	-
1:614025	G/T	T	ENSECAG00000020221	NON_SYNONYMOUS_CODING	-
1:61429318	G/A	A	ENSECAG00000021483	NON_SYNONYMOUS_CODING	-
1:61441826	A/G	G	ENSECAG00000006865	NON_SYNONYMOUS_CODING	-
1:61446366	T/C	C	ENSECAG00000007001	NON_SYNONYMOUS_CODING	-
1:61446372	T/C	C	ENSECAG00000007001	NON_SYNONYMOUS_CODING	-
1:61451968	T/G	G	ENSECAG00000007001	NON_SYNONYMOUS_CODING	rs68654613
1:617022	G/A	A	ENSECAG00000020221	NON_SYNONYMOUS_CODING	-
1:618965	G/C	C	ENSECAG00000020221	NON_SYNONYMOUS_CODING	-
1:62483335	A/C	C	ENSECAG00000012230	NON_SYNONYMOUS_CODING	-
1:62520471-62520496	GAGGAGGAGGAGGAGGAGGAGGAGGA/GAGGAGGAGGAGGAGGAGGAGGAGGAGGAGGA	GAGGAGGAGGAGGAGGAGGAGGAGGAGGAGGA	ENSECAG00000012230	NON_SYNONYMOUS_CODING	-
1:62535411	T/G	G	ENSECAG00000020752	NON_SYNONYMOUS_CODING	-
1:62832853	G/T	T	ENSECAG00000009470	NON_SYNONYMOUS_CODING	-
1:62832853	G/T	T	ENSECAG00000010308	NON_SYNONYMOUS_CODING	-
1:62832907	A/G	G	ENSECAG00000009470	NON_SYNONYMOUS_CODING	-
1:62832907	A/G	G	ENSECAG00000010308	NON_SYNONYMOUS_CODING	-
1:62833079	T/G	G	ENSECAG00000010308	NON_SYNONYMOUS_CODING	-
1:629934	G/C	C	ENSECAG00000020221	NON_SYNONYMOUS_CODING	-
1:65046534	C/G	G	ENSECAG00000013283	NON_SYNONYMOUS_CODING	-
1:66438237	A/C	C	ENSECAG00000008796	NON_SYNONYMOUS_CODING	-
1:6694689	C/A	A	ENSECAG00000010056	NON_SYNONYMOUS_CODING	-
1:67184959	C/T	T	ENSECAG00000015711	NON_SYNONYMOUS_CODING	-
1:6747081	C/G	G	ENSECAG00000010056	NON_SYNONYMOUS_CODING	-
1:6747193	T/C	C	ENSECAG00000010056	NON_SYNONYMOUS_CODING	-
1:67486455	T/G	G	ENSECAG00000000147	NON_SYNONYMOUS_CODING	-
1:67486555	G/T/A	A	ENSECAG00000000147	STOP_GAINED	-
1:67486555	G/T/A	T	ENSECAG00000000147	NON_SYNONYMOUS_CODING	-
1:67487243	T/C	C	ENSECAG00000000147	NON_SYNONYMOUS_CODING	-
1:67487347	T/C	C	ENSECAG00000000147	NON_SYNONYMOUS_CODING	-
1:67487617	A/G	G	ENSECAG00000000147	NON_SYNONYMOUS_CODING	-
1:67635409	C/A	A	ENSECAG00000008653	NON_SYNONYMOUS_CODING	-
1:68238329	C/T	T	ENSECAG00000012338	NON_SYNONYMOUS_CODING	-
1:68239781	C/G	G	ENSECAG00000012338	NON_SYNONYMOUS_CODING	-
1:68344743	T/C	C	ENSECAG00000017883	NON_SYNONYMOUS_CODING	-
1:69015460	G/C	C	ENSECAG00000007462	NON_SYNONYMOUS_CODING,SPLICE_SITE	-
1:69224991	C/T	T	ENSECAG00000003010	NON_SYNONYMOUS_CODING	-
1:69308465	G/C	C	ENSECAG00000003034	NON_SYNONYMOUS_CODING	-
1:69321731	C/T	T	ENSECAG00000007066	NON_SYNONYMOUS_CODING	-
1:69377220	G/C	C	ENSECAG00000016463	NON_SYNONYMOUS_CODING	-
1:70577176	A/G	G	ENSECAG00000003179	NON_SYNONYMOUS_CODING	rs68496761
1:70639031	T/C	C	ENSECAG00000024546	NON_SYNONYMOUS_CODING	-
1:70639164	G/T	T	ENSECAG00000024546	NON_SYNONYMOUS_CODING	-
1:70639240	T/A	A	ENSECAG00000024546	NON_SYNONYMOUS_CODING	-
1:70639720	C/T	T	ENSECAG00000024546	NON_SYNONYMOUS_CODING	rs68496778
1:70639971	A/G	G	ENSECAG00000024546	NON_SYNONYMOUS_CODING	rs68496780
1:70639998	T/C	C	ENSECAG00000024546	NON_SYNONYMOUS_CODING	rs68496781
1:70652342	T/C	C	ENSECAG00000024546	NON_SYNONYMOUS_CODING	-
1:71079613	G/C	C	ENSECAG00000001064	NON_SYNONYMOUS_CODING	-
1:71347316	C/T	T	ENSECAG00000001358	NON_SYNONYMOUS_CODING	-
1:7146547	C/T	T	ENSECAG00000006524	NON_SYNONYMOUS_CODING	-
1:71498063	C/T	T	ENSECAG00000008481	NON_SYNONYMOUS_CODING	rs68453044
1:71498084	C/T	T	ENSECAG00000008481	NON_SYNONYMOUS_CODING	rs68453045
1:71639447	C/T	T	ENSECAG00000022541	NON_SYNONYMOUS_CODING	-
1:71639557	G/A	A	ENSECAG00000022541	NON_SYNONYMOUS_CODING	-
1:71673113	C/T	T	ENSECAG00000002877	NON_SYNONYMOUS_CODING	-
1:71673132	G/A	A	ENSECAG00000002877	NON_SYNONYMOUS_CODING	-
1:71676533	G/C	C	ENSECAG00000002877	NON_SYNONYMOUS_CODING	-
1:71676701	C/G	G	ENSECAG00000002877	NON_SYNONYMOUS_CODING	-
1:71695057	C/A	A	ENSECAG00000002877	NON_SYNONYMOUS_CODING	-
1:71695117	G/C	C	ENSECAG00000002877	NON_SYNONYMOUS_CODING	-
1:71695432	T/C	C	ENSECAG00000002877	NON_SYNONYMOUS_CODING	-
1:71695557	T/C	C	ENSECAG00000002877	NON_SYNONYMOUS_CODING	-
1:71695627	C/T	T	ENSECAG00000002877	NON_SYNONYMOUS_CODING	-
1:71695651	C/T	T	ENSECAG00000002877	NON_SYNONYMOUS_CODING	-
1:71696399	G/C	C	ENSECAG00000002877	NON_SYNONYMOUS_CODING	-
1:71696575	C/G	G	ENSECAG00000002877	NON_SYNONYMOUS_CODING	-
1:71696663	C/T	T	ENSECAG00000002877	NON_SYNONYMOUS_CODING	-
1:71696712	A/T	T	ENSECAG00000002877	NON_SYNONYMOUS_CODING	-
1:71696898	A/T	T	ENSECAG00000002877	NON_SYNONYMOUS_CODING	-
1:71697196	A/T	T	ENSECAG00000002877	NON_SYNONYMOUS_CODING	-
1:71697224	G/T	T	ENSECAG00000002877	NON_SYNONYMOUS_CODING	-
1:71697233	C/T	T	ENSECAG00000002877	NON_SYNONYMOUS_CODING	-
1:71697248	A/T	T	ENSECAG00000002877	NON_SYNONYMOUS_CODING	-
1:71785596	G/A	A	ENSECAG00000014705	NON_SYNONYMOUS_CODING	-
1:71792769	A/G	G	ENSECAG00000014705	NON_SYNONYMOUS_CODING	-
1:71792924	G/T	T	ENSECAG00000014705	NON_SYNONYMOUS_CODING	rs68509067
1:71793031	A/G	G	ENSECAG00000014705	NON_SYNONYMOUS_CODING	-
1:71973091	T/C	C	ENSECAG00000010286	NON_SYNONYMOUS_CODING	-
1:7244649	A/G	G	ENSECAG00000014298	NON_SYNONYMOUS_CODING	-
1:73295296	A/G	G	ENSECAG00000010676	NON_SYNONYMOUS_CODING	-
1:73846499	A/G	G	ENSECAG00000010697	NON_SYNONYMOUS_CODING	-
1:73849241	T/A	A	ENSECAG00000010697	NON_SYNONYMOUS_CODING	-
1:73852971	C/A	A	ENSECAG00000010697	NON_SYNONYMOUS_CODING	-
1:73853400	T/C	C	ENSECAG00000010697	NON_SYNONYMOUS_CODING	-
1:7401192	C/A	A	ENSECAG00000000346	NON_SYNONYMOUS_CODING	-
1:74080565	C/T	T	ENSECAG00000006795	NON_SYNONYMOUS_CODING	-
1:74102792	T/C	C	ENSECAG00000006795	NON_SYNONYMOUS_CODING	rs68556362
1:7457189	G/A	A	ENSECAG00000020373	NON_SYNONYMOUS_CODING	-
1:74715831	C/T	T	ENSECAG00000021661	NON_SYNONYMOUS_CODING	-
1:74755349	G/A	A	ENSECAG00000021661	NON_SYNONYMOUS_CODING	-
1:74755358	G/T	T	ENSECAG00000021661	NON_SYNONYMOUS_CODING	-
1:74755400	T/C	C	ENSECAG00000021661	NON_SYNONYMOUS_CODING	-
1:74992783	G/A	A	ENSECAG00000021443	NON_SYNONYMOUS_CODING	-
1:74996030	T/C	C	ENSECAG00000021443	NON_SYNONYMOUS_CODING	-
1:75020726	G/A	A	ENSECAG00000021443	NON_SYNONYMOUS_CODING	rs68476790
1:75023111	A/C	C	ENSECAG00000021443	NON_SYNONYMOUS_CODING	-
1:75114932	C/G	G	ENSECAG00000007926	NON_SYNONYMOUS_CODING	-
1:75337324	A/G	G	ENSECAG00000019821	NON_SYNONYMOUS_CODING	-
1:75472312	C/T	T	ENSECAG00000016615	NON_SYNONYMOUS_CODING	-
1:75614207	T/C	C	ENSECAG00000006981	NON_SYNONYMOUS_CODING	-
1:76167068	A/G	G	ENSECAG00000013333	NON_SYNONYMOUS_CODING	-
1:77700219	G/C	C	ENSECAG00000009443	NON_SYNONYMOUS_CODING	-
1:77700232	C/G	G	ENSECAG00000009443	NON_SYNONYMOUS_CODING	-
1:77817146	C/T	T	ENSECAG00000009930	NON_SYNONYMOUS_CODING	-
1:77825073	A/C	C	ENSECAG00000009930	NON_SYNONYMOUS_CODING	-
1:77900052	G/T	T	ENSECAG00000009930	NON_SYNONYMOUS_CODING	-
1:78051739	G/C	C	ENSECAG00000014378	NON_SYNONYMOUS_CODING	-
1:78060716	C/T	T	ENSECAG00000014378	NON_SYNONYMOUS_CODING	-
1:78063563	T/C	C	ENSECAG00000014378	NON_SYNONYMOUS_CODING	rs68513932
1:78069724	G/A	A	ENSECAG00000023376	NON_SYNONYMOUS_CODING	rs68513943
1:78276456	T/G	G	ENSECAG00000007746	NON_SYNONYMOUS_CODING	-
1:78277183	T/C	C	ENSECAG00000007746	NON_SYNONYMOUS_CODING	-
1:78277343	T/C	C	ENSECAG00000007746	NON_SYNONYMOUS_CODING	-
1:78278326	G/C	C	ENSECAG00000007746	NON_SYNONYMOUS_CODING	rs68515502
1:78278518	A/C	C	ENSECAG00000007746	NON_SYNONYMOUS_CODING	-
1:78278627	T/C	C	ENSECAG00000007746	NON_SYNONYMOUS_CODING	-
1:78634775	G/A	A	ENSECAG00000008162	NON_SYNONYMOUS_CODING	-
1:78747214	G/C	C	ENSECAG00000020671	NON_SYNONYMOUS_CODING	-
1:78747245	C/T	T	ENSECAG00000020671	NON_SYNONYMOUS_CODING	-
1:78748992	A/G	G	ENSECAG00000020671	NON_SYNONYMOUS_CODING	-
1:78749782	T/G	G	ENSECAG00000020671	NON_SYNONYMOUS_CODING	-
1:78750067	T/G	G	ENSECAG00000020671	NON_SYNONYMOUS_CODING	-
1:78750107	C/A	A	ENSECAG00000020671	NON_SYNONYMOUS_CODING	-
1:78750173	C/T	T	ENSECAG00000020671	NON_SYNONYMOUS_CODING	-
1:78750276	G/A	A	ENSECAG00000020671	NON_SYNONYMOUS_CODING,SPLICE_SITE	-
1:78750309	T/C	C	ENSECAG00000020671	NON_SYNONYMOUS_CODING	-
1:78751803	A/G	G	ENSECAG00000003321	NON_SYNONYMOUS_CODING	-
1:79252695	T/G	G	ENSECAG00000001262	NON_SYNONYMOUS_CODING	-
1:79568478	A/T	T	ENSECAG00000023916	NON_SYNONYMOUS_CODING	-
1:79569538	C/G	G	ENSECAG00000003363	NON_SYNONYMOUS_CODING	-
1:79640475	C/G	G	ENSECAG00000024809	NON_SYNONYMOUS_CODING	-
1:79696559	T/G	G	ENSECAG00000007269	NON_SYNONYMOUS_CODING	-
1:79942506	T/C	C	ENSECAG00000013108	NON_SYNONYMOUS_CODING	-
1:79942517	T/G	G	ENSECAG00000013108	NON_SYNONYMOUS_CODING	-
1:79942530	C/G	G	ENSECAG00000013108	NON_SYNONYMOUS_CODING	-
1:80027883	A/G	G	ENSECAG00000014703	NON_SYNONYMOUS_CODING	-
1:80229524	C/T	T	ENSECAG00000003449	NON_SYNONYMOUS_CODING	-
1:80245417	C/A	A	ENSECAG00000003762	NON_SYNONYMOUS_CODING	rs68454004
1:80245647	T/G	G	ENSECAG00000003762	NON_SYNONYMOUS_CODING	rs68454005
1:80245805	A/T	T	ENSECAG00000003762	NON_SYNONYMOUS_CODING	-
1:80246072	G/T	T	ENSECAG00000003762	NON_SYNONYMOUS_CODING	-
1:80246130	T/C	C	ENSECAG00000003762	NON_SYNONYMOUS_CODING	rs68454006
1:80324509	A/C	C	ENSECAG00000011081	NON_SYNONYMOUS_CODING	-
1:80324638	C/T	T	ENSECAG00000011081	NON_SYNONYMOUS_CODING	-
1:80450739	T/G	G	ENSECAG00000002745	NON_SYNONYMOUS_CODING	-
1:80646994	A/G	G	ENSECAG00000009703	NON_SYNONYMOUS_CODING	-
1:80680731	A/G	G	ENSECAG00000011080	NON_SYNONYMOUS_CODING	rs68523669
1:80707121	T/C	C	ENSECAG00000011080	NON_SYNONYMOUS_CODING	-
1:80796073	C/T	T	ENSECAG00000022328	NON_SYNONYMOUS_CODING	-
1:80816970	C/T	T	ENSECAG00000006210	NON_SYNONYMOUS_CODING	-
1:80951469	A/C	C	ENSECAG00000022081	NON_SYNONYMOUS_CODING	-
1:81015421	A/G	G	ENSECAG00000002917	NON_SYNONYMOUS_CODING	-
1:81020308	C/T	T	ENSECAG00000002917	NON_SYNONYMOUS_CODING	-
1:81208386	C/A	A	ENSECAG00000014160	NON_SYNONYMOUS_CODING	-
1:81269034	A/C	C	ENSECAG00000014160	NON_SYNONYMOUS_CODING	rs68528111
1:81269456	C/G	G	ENSECAG00000014160	NON_SYNONYMOUS_CODING	-
1:81273109	C/G	G	ENSECAG00000014160	NON_SYNONYMOUS_CODING	rs68528114
1:81273254	C/G	G	ENSECAG00000014160	NON_SYNONYMOUS_CODING	-
1:81391871	G/C	C	ENSECAG00000004069	NON_SYNONYMOUS_CODING	-
1:81394047	C/T	T	ENSECAG00000004098	NON_SYNONYMOUS_CODING	-
1:81394740	T/A	A	ENSECAG00000004098	NON_SYNONYMOUS_CODING	-
1:81567382	T/C	C	ENSECAG00000024059	NON_SYNONYMOUS_CODING	-
1:81855504	G/T	T	ENSECAG00000001649	NON_SYNONYMOUS_CODING	-
1:81855525	G/T	T	ENSECAG00000001649	NON_SYNONYMOUS_CODING	-
1:81886541	A/T	T	ENSECAG00000001649	NON_SYNONYMOUS_CODING	-
1:81953752	T/C	C	ENSECAG00000021202	NON_SYNONYMOUS_CODING	-
1:82065845	G/A	A	ENSECAG00000023303	NON_SYNONYMOUS_CODING	-
1:82182967	C/T	T	ENSECAG00000023303	NON_SYNONYMOUS_CODING	-
1:82208206	A/G	G	ENSECAG00000023303	NON_SYNONYMOUS_CODING	-
1:82208347	G/C	C	ENSECAG00000023303	NON_SYNONYMOUS_CODING	-
1:82393250	G/A	A	ENSECAG00000021638	NON_SYNONYMOUS_CODING	-
1:82395972	T/G	G	ENSECAG00000021638	NON_SYNONYMOUS_CODING	-
1:82431073	G/A	A	ENSECAG00000021638	NON_SYNONYMOUS_CODING	-
1:82457947	G/C	C	ENSECAG00000021638	NON_SYNONYMOUS_CODING	-
1:82458167	T/G	G	ENSECAG00000021638	NON_SYNONYMOUS_CODING	-
1:82463670	C/T	T	ENSECAG00000021638	NON_SYNONYMOUS_CODING	-
1:82584149	G/A	A	ENSECAG00000007449	NON_SYNONYMOUS_CODING	rs68577302
1:82889773	A/G	G	ENSECAG00000012596	NON_SYNONYMOUS_CODING	-
1:82889914	A/G	G	ENSECAG00000012596	NON_SYNONYMOUS_CODING	-
1:82889921	T/C	C	ENSECAG00000012596	NON_SYNONYMOUS_CODING	-
1:82890284	C/T	T	ENSECAG00000012596	NON_SYNONYMOUS_CODING	-
1:82912771	G/A	A	ENSECAG00000013868	NON_SYNONYMOUS_CODING	-
1:82914836	G/A	A	ENSECAG00000013868	NON_SYNONYMOUS_CODING	-
1:8308462	A/G	G	ENSECAG00000007838	NON_SYNONYMOUS_CODING	-
1:83231134	A/G	G	ENSECAG00000004222	NON_SYNONYMOUS_CODING	-
1:83316153	T/A	A	ENSECAG00000004381	NON_SYNONYMOUS_CODING	-
1:83555922	G/A	A	ENSECAG00000017808	NON_SYNONYMOUS_CODING	-
1:8363308	A/G	G	ENSECAG00000007838	NON_SYNONYMOUS_CODING	-
1:83735063	T/C	C	ENSECAG00000024538	NON_SYNONYMOUS_CODING	-
1:83778721	C/T	T	ENSECAG00000016925	NON_SYNONYMOUS_CODING,SPLICE_SITE	rs68568588
1:83778739	C/A	A	ENSECAG00000016925	NON_SYNONYMOUS_CODING	-
1:83790284	T/A	A	ENSECAG00000010886	NON_SYNONYMOUS_CODING	-
1:83794427	A/G	G	ENSECAG00000010886	NON_SYNONYMOUS_CODING	-
1:83906575	A/C	C	ENSECAG00000016925	NON_SYNONYMOUS_CODING	-
1:84577976	T/G	G	ENSECAG00000021446	NON_SYNONYMOUS_CODING	-
1:8489891	T/C	C	ENSECAG00000009972	NON_SYNONYMOUS_CODING	rs68477718
1:8510964	T/C	C	ENSECAG00000009972	NON_SYNONYMOUS_CODING	-
1:85540844	T/C	C	ENSECAG00000014169	NON_SYNONYMOUS_CODING	-
1:85636536	C/G	G	ENSECAG00000014169	NON_SYNONYMOUS_CODING	-
1:85731757	C/T	T	ENSECAG00000019050	NON_SYNONYMOUS_CODING	-
1:85733546	T/C	C	ENSECAG00000019050	NON_SYNONYMOUS_CODING	-
1:85733555	T/C	C	ENSECAG00000019050	NON_SYNONYMOUS_CODING	-
1:85737456	C/G	G	ENSECAG00000003092	NON_SYNONYMOUS_CODING,SPLICE_SITE	-
1:85740003	C/G	G	ENSECAG00000003092	NON_SYNONYMOUS_CODING	-
1:85745839	G/T	T	ENSECAG00000003092	NON_SYNONYMOUS_CODING	-
1:85745907	C/T	T	ENSECAG00000003092	NON_SYNONYMOUS_CODING	-
1:85746259	G/T	T	ENSECAG00000003092	NON_SYNONYMOUS_CODING	-
1:85774358	C/T	T	ENSECAG00000009475	NON_SYNONYMOUS_CODING	-
1:85780719	C/T	T	ENSECAG00000009475	NON_SYNONYMOUS_CODING	-
1:88935539	G/A	A	ENSECAG00000023001	NON_SYNONYMOUS_CODING	-
1:891354	A/C	C	ENSECAG00000006777	NON_SYNONYMOUS_CODING	-
1:891366	T/C	C	ENSECAG00000006777	NON_SYNONYMOUS_CODING	-
1:89184626	C/G	G	ENSECAG00000016354	NON_SYNONYMOUS_CODING	-
1:89215721	G/T	T	ENSECAG00000016354	NON_SYNONYMOUS_CODING	-
1:89280850	A/G	G	ENSECAG00000016354	NON_SYNONYMOUS_CODING	-
1:89959336	A/G	G	ENSECAG00000022705	NON_SYNONYMOUS_CODING	-
1:89977425	C/A	A	ENSECAG00000022705	NON_SYNONYMOUS_CODING	-
1:89983498	T/C	C	ENSECAG00000022705	NON_SYNONYMOUS_CODING	-
1:90079863	G/A	A	ENSECAG00000014126	STOP_GAINED	-
1:90203720	A/G	G	ENSECAG00000018394	NON_SYNONYMOUS_CODING	rs68636834
1:90228383	T/A	A	ENSECAG00000018674	NON_SYNONYMOUS_CODING	-
1:90229424	T/C	C	ENSECAG00000018674	NON_SYNONYMOUS_CODING	-
1:90229444	G/C	C	ENSECAG00000018674	NON_SYNONYMOUS_CODING	-
1:90234353	C/T	T	ENSECAG00000018674	NON_SYNONYMOUS_CODING	-
1:90238121	T/C	C	ENSECAG00000018674	NON_SYNONYMOUS_CODING	-
1:90525902	T/G	G	ENSECAG00000015748	NON_SYNONYMOUS_CODING	-
1:90566075	A/C	C	ENSECAG00000015748	NON_SYNONYMOUS_CODING	-
1:90953975	C/T	T	ENSECAG00000010184	NON_SYNONYMOUS_CODING	-
1:91471955	T/C	C	ENSECAG00000017409	NON_SYNONYMOUS_CODING	-
1:91472063	G/A	A	ENSECAG00000017409	NON_SYNONYMOUS_CODING	-
1:91844411	G/A	A	ENSECAG00000015813	NON_SYNONYMOUS_CODING	-
1:91957209	A/G	G	ENSECAG00000019658	NON_SYNONYMOUS_CODING	-
1:92298726	T/C	C	ENSECAG00000007499	NON_SYNONYMOUS_CODING	-
1:92325424	G/T	T	ENSECAG00000007499	NON_SYNONYMOUS_CODING	-
1:92351214	T/C	C	ENSECAG00000015231	NON_SYNONYMOUS_CODING	-
1:92351490	T/C	C	ENSECAG00000015231	NON_SYNONYMOUS_CODING	-
1:92351685	T/C	C	ENSECAG00000015231	NON_SYNONYMOUS_CODING	-
1:92351931	A/T	T	ENSECAG00000015231	NON_SYNONYMOUS_CODING	-
1:92366102	G/A	A	ENSECAG00000015231	NON_SYNONYMOUS_CODING	-
1:92366244	C/T	T	ENSECAG00000015231	NON_SYNONYMOUS_CODING	-
1:92397597	T/G	G	ENSECAG00000016283	NON_SYNONYMOUS_CODING	-
1:92397765	G/T	T	ENSECAG00000016283	NON_SYNONYMOUS_CODING	-
1:92534715	T/C	C	ENSECAG00000008151	NON_SYNONYMOUS_CODING	-
1:92544039	T/C	C	ENSECAG00000012271	NON_SYNONYMOUS_CODING	-
1:92609159	G/A	A	ENSECAG00000023856	NON_SYNONYMOUS_CODING	-
1:92927074	C/T	T	ENSECAG00000011405	NON_SYNONYMOUS_CODING	-
1:93040413	C/A	A	ENSECAG00000000836	NON_SYNONYMOUS_CODING	-
1:93040415	T/A	A	ENSECAG00000000836	NON_SYNONYMOUS_CODING	-
1:93041318	C/T	T	ENSECAG00000000836	NON_SYNONYMOUS_CODING	-
1:93092357	A/G	G	ENSECAG00000018965	NON_SYNONYMOUS_CODING	-
1:93096854	T/A	A	ENSECAG00000018965	NON_SYNONYMOUS_CODING	-
1:93182616	T/C	C	ENSECAG00000012706	NON_SYNONYMOUS_CODING	-
1:93186019	T/C	C	ENSECAG00000013527	NON_SYNONYMOUS_CODING	-
1:93212395	T/C	C	ENSECAG00000022668	NON_SYNONYMOUS_CODING	-
1:93216981	A/G	G	ENSECAG00000022668	NON_SYNONYMOUS_CODING	-
1:93586856	C/T	T	ENSECAG00000009431	NON_SYNONYMOUS_CODING	-
1:93590893	G/T	T	ENSECAG00000009431	NON_SYNONYMOUS_CODING	-
1:93592068	A/G	G	ENSECAG00000009431	NON_SYNONYMOUS_CODING	-
1:93592072	C/T	T	ENSECAG00000009431	NON_SYNONYMOUS_CODING	-
1:93592097	A/C	C	ENSECAG00000009431	NON_SYNONYMOUS_CODING	-
1:93593632	T/G	G	ENSECAG00000009431	NON_SYNONYMOUS_CODING	rs68485011
1:93593659	C/T	T	ENSECAG00000009431	NON_SYNONYMOUS_CODING	rs68485012
1:93593668	T/C	C	ENSECAG00000009431	NON_SYNONYMOUS_CODING	-
1:93593998	G/A	A	ENSECAG00000009431	NON_SYNONYMOUS_CODING	rs68485024
1:93596131	C/T	T	ENSECAG00000009431	NON_SYNONYMOUS_CODING	-
1:93596170	G/C	C	ENSECAG00000009431	NON_SYNONYMOUS_CODING	-
1:93596786	T/G	G	ENSECAG00000009431	NON_SYNONYMOUS_CODING	rs68485061
1:93597553	A/G	G	ENSECAG00000009431	NON_SYNONYMOUS_CODING	-
1:93597611	C/G	G	ENSECAG00000009431	NON_SYNONYMOUS_CODING	-
1:93597620	G/A	A	ENSECAG00000009431	NON_SYNONYMOUS_CODING	-
1:93598477	G/C	C	ENSECAG00000009431	NON_SYNONYMOUS_CODING	-
1:93598533	C/T	T	ENSECAG00000009431	NON_SYNONYMOUS_CODING	-
1:93598574	A/C	C	ENSECAG00000009431	NON_SYNONYMOUS_CODING	-
1:93598674	G/A	A	ENSECAG00000009431	NON_SYNONYMOUS_CODING	-
1:93598683	T/G	G	ENSECAG00000009431	NON_SYNONYMOUS_CODING	-
1:93598831	T/C	C	ENSECAG00000009431	NON_SYNONYMOUS_CODING	-
1:93598888	G/A	A	ENSECAG00000009431	NON_SYNONYMOUS_CODING	-
1:93598891	C/T	T	ENSECAG00000009431	NON_SYNONYMOUS_CODING	-
1:93598893	A/T	T	ENSECAG00000009431	NON_SYNONYMOUS_CODING	-
1:93598927	C/T	T	ENSECAG00000009431	NON_SYNONYMOUS_CODING	-
1:936212	C/T	T	ENSECAG00000006777	NON_SYNONYMOUS_CODING	-
1:93722393	C/T	T	ENSECAG00000013202	NON_SYNONYMOUS_CODING	-
1:93724511	A/G	G	ENSECAG00000013202	NON_SYNONYMOUS_CODING	-
1:93724588	C/G	G	ENSECAG00000013202	NON_SYNONYMOUS_CODING	-
1:93725153	T/C	C	ENSECAG00000013202	NON_SYNONYMOUS_CODING	-
1:93751002	T/C	C	ENSECAG00000019462	STOP_LOST	rs68486580
1:93754166	C/G	G	ENSECAG00000021453	NON_SYNONYMOUS_CODING	-
1:93754787	C/T	T	ENSECAG00000021453	NON_SYNONYMOUS_CODING	-
1:93755416-93755423	TCTTCTTC/TCTTC	TCTTC	ENSECAG00000021453	NON_SYNONYMOUS_CODING	-
1:93755794	C/G	G	ENSECAG00000021453	NON_SYNONYMOUS_CODING	rs68486583
1:93756269	C/T	T	ENSECAG00000021453	NON_SYNONYMOUS_CODING	-
1:93759169	C/T	T	ENSECAG00000021453	NON_SYNONYMOUS_CODING	-
1:93787264	A/T	T	ENSECAG00000021453	NON_SYNONYMOUS_CODING	-
1:93787289	T/C	C	ENSECAG00000021453	NON_SYNONYMOUS_CODING	-
1:94008765	G/T	T	ENSECAG00000007781	NON_SYNONYMOUS_CODING	rs68487937
1:94014203	A/T	T	ENSECAG00000007781	NON_SYNONYMOUS_CODING	-
1:94037117	A/T	T	ENSECAG00000003235	NON_SYNONYMOUS_CODING	rs68487951
1:94313322	G/C	C	ENSECAG00000018875	NON_SYNONYMOUS_CODING	-
1:94321403	G/A	A	ENSECAG00000018875	NON_SYNONYMOUS_CODING	-
1:94322592	A/G	G	ENSECAG00000018875	NON_SYNONYMOUS_CODING	-
1:94340328	G/A	A	ENSECAG00000000674	NON_SYNONYMOUS_CODING	-
1:94359106	T/C	C	ENSECAG00000007493	NON_SYNONYMOUS_CODING	rs68461199
1:94360074	G/A	A	ENSECAG00000007493	NON_SYNONYMOUS_CODING	-
1:94362394	C/T	T	ENSECAG00000007493	NON_SYNONYMOUS_CODING	-
1:94362799	G/C	C	ENSECAG00000007493	NON_SYNONYMOUS_CODING	-
1:94362996	G/A	A	ENSECAG00000007493	NON_SYNONYMOUS_CODING	-
1:94368133	T/G	G	ENSECAG00000007493	NON_SYNONYMOUS_CODING	-
1:94372586	T/C	C	ENSECAG00000007493	NON_SYNONYMOUS_CODING	-
1:94559391	C/T	T	ENSECAG00000020235	NON_SYNONYMOUS_CODING	-
1:95193561	T/G	G	ENSECAG00000012510	NON_SYNONYMOUS_CODING	-
1:96257163	G/A	A	ENSECAG00000004989	NON_SYNONYMOUS_CODING	-
1:96257391	T/C	C	ENSECAG00000004989	NON_SYNONYMOUS_CODING	-
1:96257711	G/A	A	ENSECAG00000004989	NON_SYNONYMOUS_CODING	-
1:96257974	G/T	T	ENSECAG00000004989	NON_SYNONYMOUS_CODING	-
1:96258047	T/A	A	ENSECAG00000004989	NON_SYNONYMOUS_CODING	-
1:963312	T/G	G	ENSECAG00000006777	NON_SYNONYMOUS_CODING	-
1:96811047	G/A	A	ENSECAG00000005007	NON_SYNONYMOUS_CODING	-
1:9681490	T/G	G	ENSECAG00000012690	NON_SYNONYMOUS_CODING	-
1:9681499	G/C	C	ENSECAG00000012690	NON_SYNONYMOUS_CODING	-
1:9681501	G/A	A	ENSECAG00000012690	NON_SYNONYMOUS_CODING	-
1:9681502	A/G	G	ENSECAG00000012690	NON_SYNONYMOUS_CODING	-
1:9682913	T/C	C	ENSECAG00000012690	NON_SYNONYMOUS_CODING	-
1:9682932	C/T	T	ENSECAG00000012690	NON_SYNONYMOUS_CODING	-
1:9682934	G/C	C	ENSECAG00000012690	NON_SYNONYMOUS_CODING	-
1:9693538	G/T	T	ENSECAG00000013787	NON_SYNONYMOUS_CODING	-
1:97115649	C/T	T	ENSECAG00000009706	NON_SYNONYMOUS_CODING	-
1:97119831	T/C	C	ENSECAG00000009706	NON_SYNONYMOUS_CODING	-
1:97131953	T/C	C	ENSECAG00000009706	NON_SYNONYMOUS_CODING	rs68494106
1:97150907	T/C	C	ENSECAG00000009706	NON_SYNONYMOUS_CODING	-
1:97150952	T/C	C	ENSECAG00000009706	NON_SYNONYMOUS_CODING	-
1:97153064	T/A	A	ENSECAG00000009706	NON_SYNONYMOUS_CODING	-
1:97188629	G/C	C	ENSECAG00000009706	NON_SYNONYMOUS_CODING	-
1:97239949	T/C	C	ENSECAG00000009706	NON_SYNONYMOUS_CODING	rs68494158
1:97240013	C/T	T	ENSECAG00000009706	NON_SYNONYMOUS_CODING	-
1:97240181	C/T	T	ENSECAG00000009706	NON_SYNONYMOUS_CODING	-
1:97687042	G/A	A	ENSECAG00000013385	NON_SYNONYMOUS_CODING	-
1:9899061	A/G	G	ENSECAG00000012505	NON_SYNONYMOUS_CODING,SPLICE_SITE	-
1:99193353	G/C	C	ENSECAG00000020167	NON_SYNONYMOUS_CODING	-
1:9955495	C/T	T	ENSECAG00000013380	NON_SYNONYMOUS_CODING	-
1:9955593	A/G	G	ENSECAG00000013380	NON_SYNONYMOUS_CODING	-
1:9955597	G/A	A	ENSECAG00000013380	NON_SYNONYMOUS_CODING	-
1:9997220	G/A	A	ENSECAG00000014944	NON_SYNONYMOUS_CODING	-
1:9997376	G/C	C	ENSECAG00000014944	NON_SYNONYMOUS_CODING	-
10:10014609	C/G	G	ENSECAG00000014105	NON_SYNONYMOUS_CODING	-
10:10067455	A/T	T	ENSECAG00000017421	NON_SYNONYMOUS_CODING,SPLICE_SITE	-
10:10086961	A/T	T	ENSECAG00000018954	NON_SYNONYMOUS_CODING	-
10:10089288	A/G	G	ENSECAG00000018954	NON_SYNONYMOUS_CODING	-
10:10137729	G/A	A	ENSECAG00000000277	NON_SYNONYMOUS_CODING	-
10:10171711	G/A	A	ENSECAG00000005085	NON_SYNONYMOUS_CODING	-
10:10180682	T/C	C	ENSECAG00000008138	NON_SYNONYMOUS_CODING	-
10:10180721	A/T	T	ENSECAG00000008138	NON_SYNONYMOUS_CODING	-
10:10181044	C/G	G	ENSECAG00000008138	NON_SYNONYMOUS_CODING	-
10:10186455	A/G	G	ENSECAG00000008138	NON_SYNONYMOUS_CODING	rs68849651
10:10235529	G/A	A	ENSECAG00000015551	NON_SYNONYMOUS_CODING	rs68849673
10:10235577-10235587	GCCGCCGCCGC/GCCGCCGC	GCCGCCGC	ENSECAG00000015551	NON_SYNONYMOUS_CODING	-
10:10235752	G/A	A	ENSECAG00000015551	NON_SYNONYMOUS_CODING	-
10:10236576	T/C	C	ENSECAG00000015551	NON_SYNONYMOUS_CODING	-
10:10243058	G/A	A	ENSECAG00000008008	NON_SYNONYMOUS_CODING	-
10:10266829	G/A	A	ENSECAG00000020069	NON_SYNONYMOUS_CODING	-
10:10269209	T/C	C	ENSECAG00000020069	NON_SYNONYMOUS_CODING	-
10:10269210	T/G	G	ENSECAG00000020069	NON_SYNONYMOUS_CODING	-
10:10270837	T/G	G	ENSECAG00000020069	NON_SYNONYMOUS_CODING	-
10:10272253	C/G	G	ENSECAG00000020069	NON_SYNONYMOUS_CODING	-
10:10272432	C/A	A	ENSECAG00000020069	NON_SYNONYMOUS_CODING	-
10:10280395	G/A	A	ENSECAG00000004311	NON_SYNONYMOUS_CODING	-
10:10327392	T/C	C	ENSECAG00000007731	NON_SYNONYMOUS_CODING	-
10:10356071	G/C	C	ENSECAG00000005689	NON_SYNONYMOUS_CODING	-
10:10356096	A/C	C	ENSECAG00000005689	NON_SYNONYMOUS_CODING	-
10:10459372-10459390	CCTCCTCCTCCTCCTCCTC/CCTCCTCCTCCTCCTCCTCCTC	CCTCCTCCTCCTCCTCCTCCTC	ENSECAG00000023221	NON_SYNONYMOUS_CODING	-
10:10479350	C/G	G	ENSECAG00000011718	NON_SYNONYMOUS_CODING	-
10:10480401	T/C	C	ENSECAG00000011718	NON_SYNONYMOUS_CODING	-
10:10481695	T/C	C	ENSECAG00000011718	NON_SYNONYMOUS_CODING	-
10:10483129	T/G	G	ENSECAG00000011718	NON_SYNONYMOUS_CODING	-
10:10483374	T/A	A	ENSECAG00000011718	NON_SYNONYMOUS_CODING	-
10:10491751	T/C	C	ENSECAG00000011718	NON_SYNONYMOUS_CODING	-
10:10499437	T/A	A	ENSECAG00000011718	NON_SYNONYMOUS_CODING	-
10:10499462	A/C	C	ENSECAG00000011718	NON_SYNONYMOUS_CODING	-
10:10499519	T/C	C	ENSECAG00000011718	NON_SYNONYMOUS_CODING	-
10:10614834	A/G	G	ENSECAG00000023948	NON_SYNONYMOUS_CODING	-
10:10615383	A/G	G	ENSECAG00000023948	NON_SYNONYMOUS_CODING	-
10:10615408	G/A	A	ENSECAG00000023948	NON_SYNONYMOUS_CODING	-
10:10615699	A/G	G	ENSECAG00000023948	NON_SYNONYMOUS_CODING	-
10:10819921	A/G	G	ENSECAG00000021770	NON_SYNONYMOUS_CODING	-
10:10820123	C/T	T	ENSECAG00000021770	NON_SYNONYMOUS_CODING	-
10:10820186	T/C	C	ENSECAG00000021770	NON_SYNONYMOUS_CODING	-
10:10825301	T/C	C	ENSECAG00000021770	NON_SYNONYMOUS_CODING	-
10:10829582	T/A	A	ENSECAG00000023423	NON_SYNONYMOUS_CODING	-
10:10863043	C/T	T	ENSECAG00000000697	NON_SYNONYMOUS_CODING	-
10:10888624	T/A	A	ENSECAG00000009505	NON_SYNONYMOUS_CODING	-
10:10889993	C/G	G	ENSECAG00000009505	NON_SYNONYMOUS_CODING	-
10:10890732	G/A	A	ENSECAG00000009505	NON_SYNONYMOUS_CODING	-
10:10897450	A/G	G	ENSECAG00000009505	NON_SYNONYMOUS_CODING	-
10:10897465	A/G	G	ENSECAG00000009505	NON_SYNONYMOUS_CODING	-
10:10897502	T/A	A	ENSECAG00000009505	NON_SYNONYMOUS_CODING	-
10:10897509	C/G	G	ENSECAG00000009505	NON_SYNONYMOUS_CODING	-
10:10899061	C/G	G	ENSECAG00000009505	NON_SYNONYMOUS_CODING	-
10:10908324	C/T	T	ENSECAG00000009505	NON_SYNONYMOUS_CODING	-
10:10911286	G/A	A	ENSECAG00000009505	NON_SYNONYMOUS_CODING	rs68841596
10:10933566	G/A	A	ENSECAG00000009505	NON_SYNONYMOUS_CODING	-
10:10944364	G/C	C	ENSECAG00000009505	NON_SYNONYMOUS_CODING	-
10:10944375	A/C	C	ENSECAG00000009505	NON_SYNONYMOUS_CODING	-
10:10944378	G/C	C	ENSECAG00000009505	NON_SYNONYMOUS_CODING	-
10:10944382	A/C	C	ENSECAG00000009505	NON_SYNONYMOUS_CODING,SPLICE_SITE	-
10:10946276	G/T	T	ENSECAG00000009505	NON_SYNONYMOUS_CODING	-
10:10966474	T/G/C	C	ENSECAG00000017905	NON_SYNONYMOUS_CODING	-
10:10966474	T/G/C	G	ENSECAG00000017905	NON_SYNONYMOUS_CODING	-
10:10966514	C/T	T	ENSECAG00000017905	NON_SYNONYMOUS_CODING,SPLICE_SITE	-
10:10966548	C/G	G	ENSECAG00000017905	NON_SYNONYMOUS_CODING	-
10:10966552	T/G	G	ENSECAG00000017905	NON_SYNONYMOUS_CODING	-
10:10975510	C/T	T	ENSECAG00000017905	NON_SYNONYMOUS_CODING	-
10:10975770	A/T	T	ENSECAG00000017905	NON_SYNONYMOUS_CODING	-
10:10978478	T/C	C	ENSECAG00000017905	NON_SYNONYMOUS_CODING	-
10:10979270	A/G	G	ENSECAG00000017905	NON_SYNONYMOUS_CODING,SPLICE_SITE	rs68842932
10:10980827	A/G	G	ENSECAG00000017905	NON_SYNONYMOUS_CODING	-
10:10981117	A/G	G	ENSECAG00000017905	NON_SYNONYMOUS_CODING	-
10:10981134	A/G	G	ENSECAG00000017905	NON_SYNONYMOUS_CODING	-
10:10981142	C/A	A	ENSECAG00000017905	NON_SYNONYMOUS_CODING	-
10:10981144	C/G	G	ENSECAG00000017905	NON_SYNONYMOUS_CODING,SPLICE_SITE	-
10:10991997	T/C	C	ENSECAG00000017905	NON_SYNONYMOUS_CODING	-
10:11014177	T/C	C	ENSECAG00000017299	NON_SYNONYMOUS_CODING	-
10:11014261	A/G	G	ENSECAG00000017299	NON_SYNONYMOUS_CODING	-
10:11014555	A/G	G	ENSECAG00000017299	NON_SYNONYMOUS_CODING	-
10:11014563	A/G	G	ENSECAG00000017299	NON_SYNONYMOUS_CODING	-
10:11014567	C/G	G	ENSECAG00000017299	NON_SYNONYMOUS_CODING	-
10:11014596-11014613	TGCTGCTGCTGCTGCTGC/TGCTGCTGCTGCTGCTGCTGCTGCTGCTGC	TGCTGCTGCTGCTGCTGCTGCTGCTGCTGC	ENSECAG00000017299	NON_SYNONYMOUS_CODING	-
10:11033641	C/T	T	ENSECAG00000017299	NON_SYNONYMOUS_CODING	-
10:11047401	C/G	G	ENSECAG00000022458	NON_SYNONYMOUS_CODING	-
10:11119096	T/C	C	ENSECAG00000002197	NON_SYNONYMOUS_CODING	-
10:11119118	G/C	C	ENSECAG00000002197	NON_SYNONYMOUS_CODING	-
10:11119159	T/G	G	ENSECAG00000002197	NON_SYNONYMOUS_CODING	-
10:11289968	G/T	T	ENSECAG00000005715	NON_SYNONYMOUS_CODING	-
10:11337947	C/T	T	ENSECAG00000000683	NON_SYNONYMOUS_CODING	-
10:11338510	A/T	T	ENSECAG00000000683	NON_SYNONYMOUS_CODING	-
10:11338808	C/T	T	ENSECAG00000000683	NON_SYNONYMOUS_CODING	-
10:11339440	C/T	T	ENSECAG00000000683	NON_SYNONYMOUS_CODING,SPLICE_SITE	-
10:11339475	C/G	G	ENSECAG00000000683	NON_SYNONYMOUS_CODING	-
10:11339479	G/T	T	ENSECAG00000000683	NON_SYNONYMOUS_CODING	-
10:11339488	G/C	C	ENSECAG00000000683	NON_SYNONYMOUS_CODING	-
10:11339528	T/A	A	ENSECAG00000000683	NON_SYNONYMOUS_CODING	-
10:11339529	G/T	T	ENSECAG00000000683	NON_SYNONYMOUS_CODING	-
10:11351368	G/A	A	ENSECAG00000002693	NON_SYNONYMOUS_CODING	-
10:11351374	C/T	T	ENSECAG00000002693	NON_SYNONYMOUS_CODING	-
10:11351376	T/C	C	ENSECAG00000002693	NON_SYNONYMOUS_CODING	-
10:11351744	T/A	A	ENSECAG00000002693	NON_SYNONYMOUS_CODING	-
10:11351750	A/G	G	ENSECAG00000002693	NON_SYNONYMOUS_CODING	-
10:11351764	G/C	C	ENSECAG00000002693	NON_SYNONYMOUS_CODING	-
10:11400084	G/C	C	ENSECAG00000008847	NON_SYNONYMOUS_CODING,SPLICE_SITE	-
10:11459543	C/G	G	ENSECAG00000024323	NON_SYNONYMOUS_CODING	-
10:11597570	T/C	C	ENSECAG00000007929	NON_SYNONYMOUS_CODING,SPLICE_SITE	-
10:11678437	G/A	A	ENSECAG00000009466	NON_SYNONYMOUS_CODING	-
10:11678479	A/G	G	ENSECAG00000009466	NON_SYNONYMOUS_CODING	-
10:11687356	A/G	G	ENSECAG00000009466	NON_SYNONYMOUS_CODING	-
10:11802378	T/A	A	ENSECAG00000009026	NON_SYNONYMOUS_CODING	-
10:11931783	C/A	A	ENSECAG00000024210	NON_SYNONYMOUS_CODING	rs68847045
10:12690034	A/G	G	ENSECAG00000005754	NON_SYNONYMOUS_CODING	rs68795859
10:12690044	T/G	G	ENSECAG00000005754	NON_SYNONYMOUS_CODING	rs68795860
10:12809200	C/T	T	ENSECAG00000009762	NON_SYNONYMOUS_CODING	-
10:12809200	C/T	T	ENSECAG00000026978	NON_SYNONYMOUS_CODING	-
10:12809972	G/A	A	ENSECAG00000009762	NON_SYNONYMOUS_CODING	rs68884090
10:12809972	G/A	A	ENSECAG00000026978	NON_SYNONYMOUS_CODING	rs68884090
10:13045460	A/G	G	ENSECAG00000007141	NON_SYNONYMOUS_CODING	-
10:13045520	T/G	G	ENSECAG00000007141	NON_SYNONYMOUS_CODING	-
10:13045551	C/T	T	ENSECAG00000007141	NON_SYNONYMOUS_CODING	-
10:13045587	G/A	A	ENSECAG00000007141	NON_SYNONYMOUS_CODING	-
10:13045590	C/A	A	ENSECAG00000007141	NON_SYNONYMOUS_CODING	-
10:13045596	A/G	G	ENSECAG00000007141	NON_SYNONYMOUS_CODING	-
10:13045682	A/G	G	ENSECAG00000007141	NON_SYNONYMOUS_CODING	rs68882459
10:13286149	A/G	G	ENSECAG00000014937	NON_SYNONYMOUS_CODING	-
10:13396117	G/C	C	ENSECAG00000015074	NON_SYNONYMOUS_CODING	-
10:13396233	C/T	T	ENSECAG00000015074	NON_SYNONYMOUS_CODING,SPLICE_SITE	-
10:13409877	T/C	C	ENSECAG00000015074	NON_SYNONYMOUS_CODING	-
10:13431555	T/C	C	ENSECAG00000019381	NON_SYNONYMOUS_CODING	-
10:13440343	T/G	G	ENSECAG00000019381	NON_SYNONYMOUS_CODING	-
10:13449893	A/G	G	ENSECAG00000019381	NON_SYNONYMOUS_CODING	-
10:13450335	A/C	C	ENSECAG00000019381	NON_SYNONYMOUS_CODING	-
10:13453341	A/G	G	ENSECAG00000019381	NON_SYNONYMOUS_CODING	-
10:13453483	G/A	A	ENSECAG00000019381	NON_SYNONYMOUS_CODING	-
10:13454385	C/T	T	ENSECAG00000019381	NON_SYNONYMOUS_CODING,SPLICE_SITE	-
10:13454409	C/A	A	ENSECAG00000019381	NON_SYNONYMOUS_CODING	-
10:13454470	C/T	T	ENSECAG00000019381	NON_SYNONYMOUS_CODING	-
10:13476035	C/T	T	ENSECAG00000000962	NON_SYNONYMOUS_CODING	-
10:13476072	G/C	C	ENSECAG00000000962	NON_SYNONYMOUS_CODING	-
10:13476079	G/C	C	ENSECAG00000000962	NON_SYNONYMOUS_CODING,SPLICE_SITE	-
10:13476176	A/T	T	ENSECAG00000000962	NON_SYNONYMOUS_CODING	-
10:13476185	T/C	C	ENSECAG00000000962	NON_SYNONYMOUS_CODING	-
10:13476192	C/T	T	ENSECAG00000000962	NON_SYNONYMOUS_CODING	-
10:13494889	C/A	A	ENSECAG00000011342	NON_SYNONYMOUS_CODING	-
10:13685852	G/A	A	ENSECAG00000018739	NON_SYNONYMOUS_CODING	-
10:13837786	C/A	A	ENSECAG00000009738	NON_SYNONYMOUS_CODING	-
10:13837787	C/A	A	ENSECAG00000009738	NON_SYNONYMOUS_CODING	-
10:13846706	T/C	C	ENSECAG00000018349	NON_SYNONYMOUS_CODING	rs68790745
10:13868114	T/C	C	ENSECAG00000019324	NON_SYNONYMOUS_CODING	-
10:13870404	T/A	A	ENSECAG00000019324	NON_SYNONYMOUS_CODING	-
10:13870404	T/A	A	ENSECAG00000019324	NON_SYNONYMOUS_CODING,SPLICE_SITE	-
10:13871373	T/G	G	ENSECAG00000019324	NON_SYNONYMOUS_CODING	rs68790756
10:13875199	C/T	T	ENSECAG00000019324	NON_SYNONYMOUS_CODING	rs68790757
10:13991020	T/G	G	ENSECAG00000000768	NON_SYNONYMOUS_CODING	-
10:13991023	T/C	C	ENSECAG00000000768	NON_SYNONYMOUS_CODING	-
10:13991038	G/A	A	ENSECAG00000000768	NON_SYNONYMOUS_CODING	-
10:14003044	C/T	T	ENSECAG00000000790	NON_SYNONYMOUS_CODING	-
10:14042627	G/T	T	ENSECAG00000000893	NON_SYNONYMOUS_CODING	rs68792401
10:14049950	T/G	G	ENSECAG00000000893	NON_SYNONYMOUS_CODING	-
10:1411461	G/A	A	ENSECAG00000020206	NON_SYNONYMOUS_CODING	-
10:14123061	T/C	C	ENSECAG00000015104	NON_SYNONYMOUS_CODING	-
10:14124271	A/C	C	ENSECAG00000015104	NON_SYNONYMOUS_CODING	-
10:14124307	C/G	G	ENSECAG00000015104	NON_SYNONYMOUS_CODING	-
10:14124320	A/C	C	ENSECAG00000015104	NON_SYNONYMOUS_CODING	-
10:14129293	G/A	A	ENSECAG00000015104	NON_SYNONYMOUS_CODING	rs68794718,rs68954525
10:14149755	T/C	C	ENSECAG00000015947	NON_SYNONYMOUS_CODING	rs68794782
10:14149758	C/A	A	ENSECAG00000015947	NON_SYNONYMOUS_CODING	rs68794783
10:14151290	A/C	C	ENSECAG00000015947	NON_SYNONYMOUS_CODING	-
10:14151326	C/G	G	ENSECAG00000015947	NON_SYNONYMOUS_CODING	-
10:14151339	A/C	C	ENSECAG00000015947	NON_SYNONYMOUS_CODING	-
10:14151345	G/C	C	ENSECAG00000015947	NON_SYNONYMOUS_CODING	-
10:14156308	G/A	A	ENSECAG00000015104	NON_SYNONYMOUS_CODING	rs68794718,rs68954525
10:14182238	G/C	C	ENSECAG00000015104	NON_SYNONYMOUS_CODING	-
10:14209465	C/A	A	ENSECAG00000016325	NON_SYNONYMOUS_CODING	-
10:14209466	A/G	G	ENSECAG00000016325	NON_SYNONYMOUS_CODING	-
10:14209467	C/G	G	ENSECAG00000016325	NON_SYNONYMOUS_CODING	-
10:14209473	T/G	G	ENSECAG00000016325	NON_SYNONYMOUS_CODING	-
10:14210318	A/G	G	ENSECAG00000016325	NON_SYNONYMOUS_CODING	-
10:14210342	A/G	G	ENSECAG00000016325	NON_SYNONYMOUS_CODING	-
10:14215094	A/G	G	ENSECAG00000016325	NON_SYNONYMOUS_CODING	-
10:14215383	T/A	A	ENSECAG00000016325	NON_SYNONYMOUS_CODING	-
10:14215409	C/G	G	ENSECAG00000016325	NON_SYNONYMOUS_CODING	-
10:14239805	A/G	G	ENSECAG00000019721	NON_SYNONYMOUS_CODING	rs68956119
10:14328471	C/G	G	ENSECAG00000023349	NON_SYNONYMOUS_CODING	-
10:14346934	T/C	C	ENSECAG00000024141	NON_SYNONYMOUS_CODING	rs68957585
10:14484965	G/A	A	ENSECAG00000008763	NON_SYNONYMOUS_CODING	rs68960260
10:14485002	T/C	C	ENSECAG00000008763	NON_SYNONYMOUS_CODING	rs68960261
10:14519172	T/G	G	ENSECAG00000010891	NON_SYNONYMOUS_CODING	-
10:14555782	G/A	A	ENSECAG00000014127	NON_SYNONYMOUS_CODING	-
10:14557122	T/C	C	ENSECAG00000014127	NON_SYNONYMOUS_CODING	-
10:14590158	A/C	C	ENSECAG00000013281	NON_SYNONYMOUS_CODING	-
10:14639454	A/G	G	ENSECAG00000022127	NON_SYNONYMOUS_CODING	-
10:14639516	A/G	G	ENSECAG00000022127	NON_SYNONYMOUS_CODING	-
10:14639543	A/G	G	ENSECAG00000022127	NON_SYNONYMOUS_CODING	-
10:14648550	T/C	C	ENSECAG00000022127	NON_SYNONYMOUS_CODING	-
10:14685134	G/A	A	ENSECAG00000005837	NON_SYNONYMOUS_CODING	-
10:14703708	C/A	A	ENSECAG00000007334	NON_SYNONYMOUS_CODING	-
10:14745693	T/G	G	ENSECAG00000017151	NON_SYNONYMOUS_CODING	-
10:14746285	C/T	T	ENSECAG00000017151	NON_SYNONYMOUS_CODING	-
10:14843827	T/C	C	ENSECAG00000018247	NON_SYNONYMOUS_CODING	rs68953540
10:14844130	T/G	G	ENSECAG00000018247	NON_SYNONYMOUS_CODING	rs68953542
10:14844238	G/C	C	ENSECAG00000018247	NON_SYNONYMOUS_CODING	-
10:14844389	T/C	C	ENSECAG00000018247	NON_SYNONYMOUS_CODING	-
10:14906646	G/A	A	ENSECAG00000019518	NON_SYNONYMOUS_CODING	-
10:14929176	C/A	A	ENSECAG00000019720	NON_SYNONYMOUS_CODING	-
10:14930473	C/A	A	ENSECAG00000019720	NON_SYNONYMOUS_CODING	-
10:14930476	T/G	G	ENSECAG00000019720	NON_SYNONYMOUS_CODING	-
10:14962061	G/A	A	ENSECAG00000020833	NON_SYNONYMOUS_CODING	-
10:14988773	G/T	T	ENSECAG00000005886	NON_SYNONYMOUS_CODING	-
10:15013243	A/G	G	ENSECAG00000021513	NON_SYNONYMOUS_CODING	-
10:15076934	T/C	C	ENSECAG00000023724	NON_SYNONYMOUS_CODING	rs68956652
10:15076949	T/G	G	ENSECAG00000023724	NON_SYNONYMOUS_CODING	rs68956653
10:15078857	T/C	C	ENSECAG00000023724	NON_SYNONYMOUS_CODING	-
10:15118653	C/G	G	ENSECAG00000000345	NON_SYNONYMOUS_CODING	-
10:15119654	T/G	G	ENSECAG00000000345	NON_SYNONYMOUS_CODING	-
10:15119809	C/T	T	ENSECAG00000000345	NON_SYNONYMOUS_CODING	-
10:15119829	T/C	C	ENSECAG00000000345	NON_SYNONYMOUS_CODING	-
10:15119846	C/A	A	ENSECAG00000000345	NON_SYNONYMOUS_CODING	-
10:15120216	T/C	C	ENSECAG00000000345	NON_SYNONYMOUS_CODING	-
10:15120221	A/T	T	ENSECAG00000000345	NON_SYNONYMOUS_CODING	-
10:15120226	G/C	C	ENSECAG00000000345	NON_SYNONYMOUS_CODING	-
10:15120234	C/T	T	ENSECAG00000000345	NON_SYNONYMOUS_CODING	-
10:15120319	A/G	G	ENSECAG00000000345	NON_SYNONYMOUS_CODING	-
10:15120466	C/T	T	ENSECAG00000000345	NON_SYNONYMOUS_CODING	-
10:15120619	A/C	C	ENSECAG00000000345	NON_SYNONYMOUS_CODING	-
10:15133582	C/T	T	ENSECAG00000000345	STOP_GAINED	-
10:15133583	A/G	G	ENSECAG00000000345	NON_SYNONYMOUS_CODING	-
10:15196136	G/A	A	ENSECAG00000006385	NON_SYNONYMOUS_CODING	-
10:15196190	C/T	T	ENSECAG00000006385	NON_SYNONYMOUS_CODING	-
10:15196210	A/C	C	ENSECAG00000006385	NON_SYNONYMOUS_CODING	-
10:15196238	C/T	T	ENSECAG00000006385	NON_SYNONYMOUS_CODING	-
10:15196262	G/A	A	ENSECAG00000006385	NON_SYNONYMOUS_CODING	-
10:15196265	A/G	G	ENSECAG00000006385	NON_SYNONYMOUS_CODING	-
10:15196526	C/T	T	ENSECAG00000006385	NON_SYNONYMOUS_CODING	-
10:15196537	G/C	C	ENSECAG00000006385	NON_SYNONYMOUS_CODING	-
10:15196612	G/A	A	ENSECAG00000006385	NON_SYNONYMOUS_CODING	-
10:15196652	A/G	G	ENSECAG00000006385	NON_SYNONYMOUS_CODING	-
10:15196715	C/T	T	ENSECAG00000006385	NON_SYNONYMOUS_CODING	-
10:15196765	G/T	T	ENSECAG00000006385	NON_SYNONYMOUS_CODING	-
10:15196796	C/T	T	ENSECAG00000006385	NON_SYNONYMOUS_CODING	-
10:15197090	C/T	T	ENSECAG00000006385	NON_SYNONYMOUS_CODING	-
10:15197122	C/T	T	ENSECAG00000006385	NON_SYNONYMOUS_CODING	-
10:15197218	G/A	A	ENSECAG00000006385	NON_SYNONYMOUS_CODING	-
10:15197375	G/A	A	ENSECAG00000006385	NON_SYNONYMOUS_CODING	-
10:15197380	C/T	T	ENSECAG00000006385	NON_SYNONYMOUS_CODING	-
10:15197567	C/T	T	ENSECAG00000006385	NON_SYNONYMOUS_CODING	-
10:15197659	T/C	C	ENSECAG00000006385	NON_SYNONYMOUS_CODING	-
10:15197693	G/C	C	ENSECAG00000006385	NON_SYNONYMOUS_CODING	-
10:15197971	C/A	A	ENSECAG00000006385	NON_SYNONYMOUS_CODING	-
10:15197978	G/C	C	ENSECAG00000006385	NON_SYNONYMOUS_CODING	-
10:15197998	G/A	A	ENSECAG00000006385	NON_SYNONYMOUS_CODING	-
10:15199621	T/G	G	ENSECAG00000006385	NON_SYNONYMOUS_CODING,SPLICE_SITE	rs68825457
10:15200570	G/A	A	ENSECAG00000006385	NON_SYNONYMOUS_CODING	-
10:15216430	G/T	T	ENSECAG00000006648	NON_SYNONYMOUS_CODING	-
10:15216880	G/A	A	ENSECAG00000006648	NON_SYNONYMOUS_CODING	-
10:15286769	C/A	A	ENSECAG00000005899	NON_SYNONYMOUS_CODING	-
10:15331132	C/T	T	ENSECAG00000009241	NON_SYNONYMOUS_CODING	-
10:15340918	C/T	T	ENSECAG00000011053	NON_SYNONYMOUS_CODING	-
10:15350219	C/T	T	ENSECAG00000011053	NON_SYNONYMOUS_CODING,SPLICE_SITE	-
10:15350425	A/C	C	ENSECAG00000011053	NON_SYNONYMOUS_CODING	-
10:15365791	A/G	G	ENSECAG00000012633	NON_SYNONYMOUS_CODING	-
10:15403974	A/G	G	ENSECAG00000013124	NON_SYNONYMOUS_CODING	-
10:15625122	G/C	C	ENSECAG00000017326	NON_SYNONYMOUS_CODING	-
10:15625159	A/T	T	ENSECAG00000017326	STOP_GAINED	-
10:15625182	G/C	C	ENSECAG00000017326	NON_SYNONYMOUS_CODING	-
10:15625191	A/C	C	ENSECAG00000017326	NON_SYNONYMOUS_CODING	-
10:15625198	A/T	T	ENSECAG00000017326	NON_SYNONYMOUS_CODING,SPLICE_SITE	-
10:15625208	A/C	C	ENSECAG00000017326	NON_SYNONYMOUS_CODING,SPLICE_SITE	-
10:15625214	A/T	T	ENSECAG00000017326	NON_SYNONYMOUS_CODING	-
10:15625240	G/T	T	ENSECAG00000017326	NON_SYNONYMOUS_CODING	-
10:15625260	A/T	T	ENSECAG00000017326	NON_SYNONYMOUS_CODING	-
10:15625267	T/G	G	ENSECAG00000017326	NON_SYNONYMOUS_CODING	-
10:15627103	A/G	G	ENSECAG00000017326	NON_SYNONYMOUS_CODING	-
10:15647161	C/G	G	ENSECAG00000020898	NON_SYNONYMOUS_CODING	-
10:15731737	C/G	G	ENSECAG00000012840	NON_SYNONYMOUS_CODING	-
10:15731743	G/A	A	ENSECAG00000012840	NON_SYNONYMOUS_CODING	-
10:15731749	A/T	T	ENSECAG00000012840	NON_SYNONYMOUS_CODING	-
10:15735324	A/G	G	ENSECAG00000012840	NON_SYNONYMOUS_CODING	-
10:15794439	C/A	A	ENSECAG00000023091	NON_SYNONYMOUS_CODING	-
10:15795240	A/G	G	ENSECAG00000023091	NON_SYNONYMOUS_CODING	-
10:15810284	G/A	A	ENSECAG00000023091	NON_SYNONYMOUS_CODING	-
10:15828475	C/T	T	ENSECAG00000023895	NON_SYNONYMOUS_CODING	rs68819514
10:15828563	T/C	C	ENSECAG00000023895	NON_SYNONYMOUS_CODING	rs68819515
10:15829197	T/C	C	ENSECAG00000023895	NON_SYNONYMOUS_CODING	-
10:15832860	T/C	C	ENSECAG00000023895	NON_SYNONYMOUS_CODING	-
10:15837614	C/T	T	ENSECAG00000023895	NON_SYNONYMOUS_CODING	-
10:15854304	T/C	C	ENSECAG00000000359	NON_SYNONYMOUS_CODING	-
10:15901414	C/T	T	ENSECAG00000022555	NON_SYNONYMOUS_CODING	-
10:15902672	G/A	A	ENSECAG00000022555	NON_SYNONYMOUS_CODING	-
10:15902703	T/A	A	ENSECAG00000022555	NON_SYNONYMOUS_CODING	-
10:15903769	A/G	G	ENSECAG00000022555	NON_SYNONYMOUS_CODING	-
10:15939162	T/A	A	ENSECAG00000024828	NON_SYNONYMOUS_CODING	-
10:15941050	C/A	A	ENSECAG00000024828	NON_SYNONYMOUS_CODING,SPLICE_SITE	-
10:15941059	C/T	T	ENSECAG00000024828	NON_SYNONYMOUS_CODING	-
10:15941066	G/C	C	ENSECAG00000024828	NON_SYNONYMOUS_CODING	-
10:15947699	T/G	G	ENSECAG00000010340	NON_SYNONYMOUS_CODING	-
10:15948690	A/T	T	ENSECAG00000010340	NON_SYNONYMOUS_CODING	-
10:15949180	A/G	G	ENSECAG00000010340	NON_SYNONYMOUS_CODING	-
10:15949312	T/C	C	ENSECAG00000010340	NON_SYNONYMOUS_CODING	-
10:15950290	G/A	A	ENSECAG00000011385	NON_SYNONYMOUS_CODING	rs68819592
10:16188127	A/C	C	ENSECAG00000009265	NON_SYNONYMOUS_CODING	-
10:16199976	G/C	C	ENSECAG00000014541	NON_SYNONYMOUS_CODING	-
10:16200280	T/C	C	ENSECAG00000014541	NON_SYNONYMOUS_CODING	-
10:16200331	A/C	C	ENSECAG00000014541	NON_SYNONYMOUS_CODING	-
10:16200437	A/C	C	ENSECAG00000014541	NON_SYNONYMOUS_CODING	-
10:16200568	A/C	C	ENSECAG00000014541	NON_SYNONYMOUS_CODING	-
10:16232818	T/C	C	ENSECAG00000015419	NON_SYNONYMOUS_CODING	-
10:16232832	A/G	G	ENSECAG00000015419	NON_SYNONYMOUS_CODING	-
10:16238042	T/G	G	ENSECAG00000016750	NON_SYNONYMOUS_CODING	-
10:16238100	G/C	C	ENSECAG00000016750	NON_SYNONYMOUS_CODING	-
10:16261151	C/T	T	ENSECAG00000019005	NON_SYNONYMOUS_CODING	-
10:16262879	A/T	T	ENSECAG00000019005	NON_SYNONYMOUS_CODING	-
10:16262880	T/C	C	ENSECAG00000019005	NON_SYNONYMOUS_CODING	-
10:16263357	T/C	C	ENSECAG00000019005	NON_SYNONYMOUS_CODING	-
10:16263366	G/C	C	ENSECAG00000019005	NON_SYNONYMOUS_CODING	-
10:16263376	G/C	C	ENSECAG00000019005	NON_SYNONYMOUS_CODING	-
10:16263379	G/C	C	ENSECAG00000019005	NON_SYNONYMOUS_CODING	-
10:16263382	G/C	C	ENSECAG00000019005	NON_SYNONYMOUS_CODING,SPLICE_SITE	-
10:16263384	T/C	C	ENSECAG00000019005	NON_SYNONYMOUS_CODING,SPLICE_SITE	-
10:16263392	G/C	C	ENSECAG00000019005	NON_SYNONYMOUS_CODING,SPLICE_SITE	-
10:16271628	T/G	G	ENSECAG00000019005	NON_SYNONYMOUS_CODING	rs68823611
10:16274991	A/T	T	ENSECAG00000019005	NON_SYNONYMOUS_CODING	rs68823615
10:16275153	T/G	G	ENSECAG00000019005	NON_SYNONYMOUS_CODING	rs68823617
10:16286300	T/C	C	ENSECAG00000008163	NON_SYNONYMOUS_CODING	-
10:16286307	T/G	G	ENSECAG00000008163	NON_SYNONYMOUS_CODING	-
10:16289368	T/G	G	ENSECAG00000008163	NON_SYNONYMOUS_CODING	-
10:16289371	C/A	A	ENSECAG00000008163	NON_SYNONYMOUS_CODING	-
10:16289378	T/A	A	ENSECAG00000008163	NON_SYNONYMOUS_CODING	-
10:16289389	C/T	T	ENSECAG00000008163	NON_SYNONYMOUS_CODING	-
10:16289483	T/C	C	ENSECAG00000008163	NON_SYNONYMOUS_CODING	-
10:16302911	C/A	A	ENSECAG00000008163	NON_SYNONYMOUS_CODING	-
10:16317660	T/C	C	ENSECAG00000005936	NON_SYNONYMOUS_CODING	-
10:16384270	T/G	G	ENSECAG00000024041	NON_SYNONYMOUS_CODING	-
10:16435111	C/T	T	ENSECAG00000009015	NON_SYNONYMOUS_CODING	-
10:16435152	T/C	C	ENSECAG00000009015	NON_SYNONYMOUS_CODING	-
10:16437898	C/T	T	ENSECAG00000009015	NON_SYNONYMOUS_CODING	-
10:16441169	C/T	T	ENSECAG00000009015	STOP_GAINED	-
10:16443876	G/C	C	ENSECAG00000009015	NON_SYNONYMOUS_CODING	-
10:16443881	G/A	A	ENSECAG00000009015	NON_SYNONYMOUS_CODING	-
10:16443937	A/C	C	ENSECAG00000009015	NON_SYNONYMOUS_CODING	-
10:16443938	G/C	C	ENSECAG00000009015	NON_SYNONYMOUS_CODING	-
10:16445001	A/G	G	ENSECAG00000009015	NON_SYNONYMOUS_CODING	rs68824904
10:16445805	C/A	A	ENSECAG00000010847	NON_SYNONYMOUS_CODING	-
10:16445807	T/C	C	ENSECAG00000010847	NON_SYNONYMOUS_CODING	-
10:16445902	C/A	A	ENSECAG00000010847	NON_SYNONYMOUS_CODING	-
10:16446619	G/A	A	ENSECAG00000010847	NON_SYNONYMOUS_CODING	-
10:16448858	T/C	C	ENSECAG00000010847	NON_SYNONYMOUS_CODING	-
10:16514511	G/A	A	ENSECAG00000012503	NON_SYNONYMOUS_CODING	-
10:16526522	T/C	C	ENSECAG00000012514	NON_SYNONYMOUS_CODING	-
10:16542029	C/T	T	ENSECAG00000016992	NON_SYNONYMOUS_CODING	-
10:16690767	G/T	T	ENSECAG00000021129	NON_SYNONYMOUS_CODING	-
10:16690842	A/G	G	ENSECAG00000021129	NON_SYNONYMOUS_CODING	-
10:16690848	G/A	A	ENSECAG00000021129	NON_SYNONYMOUS_CODING	-
10:16750637	T/C	C	ENSECAG00000006115	NON_SYNONYMOUS_CODING	rs68802919
10:16751549	T/C	C	ENSECAG00000006115	NON_SYNONYMOUS_CODING	-
10:16913688	C/T	T	ENSECAG00000024775	NON_SYNONYMOUS_CODING	-
10:16914916	G/C	C	ENSECAG00000024775	NON_SYNONYMOUS_CODING	-
10:16916015	C/T	T	ENSECAG00000024775	NON_SYNONYMOUS_CODING,SPLICE_SITE	-
10:16942577	T/A	A	ENSECAG00000002830	NON_SYNONYMOUS_CODING	-
10:16977159	C/A	A	ENSECAG00000011637	NON_SYNONYMOUS_CODING	-
10:17183567	G/A	A	ENSECAG00000022513	NON_SYNONYMOUS_CODING	rs68805362
10:17184342	A/G	G	ENSECAG00000022513	NON_SYNONYMOUS_CODING	-
10:1719962-1719972	GACGACGACGA/GACGACGACGACGACGA	GACGACGACGACGACGA	ENSECAG00000007717	NON_SYNONYMOUS_CODING	-
10:17220359	T/G	G	ENSECAG00000024342	NON_SYNONYMOUS_CODING	-
10:17365674	C/T	T	ENSECAG00000008559	NON_SYNONYMOUS_CODING	-
10:17368679	G/T	T	ENSECAG00000008559	NON_SYNONYMOUS_CODING	-
10:17432231	C/G	G	ENSECAG00000011354	NON_SYNONYMOUS_CODING	-
10:17448580	C/T	T	ENSECAG00000011354	NON_SYNONYMOUS_CODING	-
10:17458058	G/A	A	ENSECAG00000007807	STOP_GAINED,SPLICE_SITE	-
10:17458060	G/A	A	ENSECAG00000007807	NON_SYNONYMOUS_CODING	-
10:17458061	G/C	C	ENSECAG00000007807	NON_SYNONYMOUS_CODING	-
10:17477886	C/T	T	ENSECAG00000016791	NON_SYNONYMOUS_CODING	-
10:17503490	C/T	T	ENSECAG00000008392	NON_SYNONYMOUS_CODING	-
10:17503491	A/G	G	ENSECAG00000008392	NON_SYNONYMOUS_CODING	-
10:17506260	T/C	C	ENSECAG00000008392	NON_SYNONYMOUS_CODING	-
10:17506265	T/C	C	ENSECAG00000008392	NON_SYNONYMOUS_CODING	-
10:17512311	C/A	A	ENSECAG00000008392	NON_SYNONYMOUS_CODING,SPLICE_SITE	-
10:17513369	T/A	A	ENSECAG00000008392	NON_SYNONYMOUS_CODING	-
10:17516253	C/T	T	ENSECAG00000008392	NON_SYNONYMOUS_CODING	-
10:17516319	A/C	C	ENSECAG00000008392	NON_SYNONYMOUS_CODING	-
10:17527067	G/A	A	ENSECAG00000018392	NON_SYNONYMOUS_CODING	-
10:17529752	T/C	C	ENSECAG00000018392	NON_SYNONYMOUS_CODING	-
10:17529776	A/T	T	ENSECAG00000018392	NON_SYNONYMOUS_CODING,SPLICE_SITE	-
10:17529777	A/C	C	ENSECAG00000018392	NON_SYNONYMOUS_CODING,SPLICE_SITE	-
10:17579876	A/T	T	ENSECAG00000019417	NON_SYNONYMOUS_CODING	-
10:17585543	G/T	T	ENSECAG00000019417	NON_SYNONYMOUS_CODING	-
10:17586782	G/A	A	ENSECAG00000019417	NON_SYNONYMOUS_CODING	-
10:17586807	C/G	G	ENSECAG00000019417	NON_SYNONYMOUS_CODING	-
10:17587226	G/A	A	ENSECAG00000019417	NON_SYNONYMOUS_CODING	-
[truncated: 19,681 more rows]
[truncated: 1 more columns]

## Sheet: Table S6
Supporting Table S6: Concordant variants identified in the critical mapping interval
chrom	pos	Curly_GT	Straight1_GT	Discordant_GT	Straight2_GT	Alt Allele	Consequence	Ensembl Gene ID	Gene Symbol
chr11	21710942	G/A	G/G			A	SYNONYMOUS_CODING	ENSECAG00000014812	KRT23
chr11	21712183	T/C	T/T			C	INTRONIC	ENSECAG00000014812	KRT23
chr11	21712832	G/A	G/G			A	INTRONIC	ENSECAG00000014812	KRT23
chr11	21714634	T/C	T/T			C	INTRONIC	ENSECAG00000014812	KRT23
chr11	21727200	C/G	C/C			G	INTERGENIC	-
chr11	21727731	G/A	G/G			A	INTERGENIC	-
chr11	21728955	C/A	C/C			A	INTERGENIC	-
chr11	21729456	C/T	C/C			T	INTERGENIC	-
chr11	21731428	C/G	C/C			G	INTERGENIC	-
chr11	21735320	G/T	G/G			T	INTERGENIC	-
chr11	21735563	T/A	T/T			A	INTERGENIC	-
chr11	21736920	G/C	G/G			C	INTERGENIC	-
chr11	21737651	C/A	C/C			A	INTERGENIC	-
chr11	21737957	AAAAAAAAAA/AAAAAAAAAAAACAAAAAAAAA	AAAAAAAAAA/AAAAAAAAAA			AAAAAAAAAAACAAAAAAAAA	INTERGENIC	-
chr11	21740828	G/T	G/G			T	INTERGENIC	-
chr11	21741118	A/C	A/A			C	INTERGENIC	-
chr11	21741141	C/A	C/C			A	INTERGENIC	-
chr11	21741344	C/T	C/C			T	INTERGENIC	-
chr11	21741493	A/G	A/A			G	INTERGENIC	-
chr11	21746084	CAAAA/CAAA	CAAA/CAAA			AAA	UPSTREAM	ENSECAG00000026977	KRT20
chr11	21747517	C/A	C/C			A	UPSTREAM	ENSECAG00000026977	KRT20
chr11	21747835	A/G	A/A			G	UPSTREAM	ENSECAG00000026977	KRT20
chr11	21748997	T/C	T/T			C	UPSTREAM	ENSECAG00000026977	KRT20
chr11	21751363	G/A	G/G			A	INTRONIC	ENSECAG00000026977	KRT20
chr11	21751491	T/C	T/T			C	INTRONIC	ENSECAG00000026977	KRT20
chr11	21751523	A/G	A/A			G	INTRONIC	ENSECAG00000026977	KRT20
chr11	21751890	G/T	G/G			T	INTRONIC	ENSECAG00000026977	KRT20
chr11	21751891	A/G	A/A			G	INTRONIC	ENSECAG00000026977	KRT20
chr11	21751913	C/T	C/C			T	INTRONIC	ENSECAG00000026977	KRT20
chr11	21756125	G/A	G/G			A	INTRONIC	ENSECAG00000026977	KRT20
chr11	21756224	T/C	T/T			C	INTRONIC	ENSECAG00000026977	KRT20
chr11	21758865	C/T	C/C			T	DOWNSTREAM	ENSECAG00000026977	KRT20
chr11	21758941	T/C	T/T			C	DOWNSTREAM	ENSECAG00000026977	KRT20
chr11	21760155	A/G	A/A			G	DOWNSTREAM	ENSECAG00000026977	KRT20
chr11	21760155	A/G	A/A			G	UPSTREAM	ENSECAG00000018999	KRT12
chr11	21760259	C/A	C/C			A	DOWNSTREAM	ENSECAG00000026977	KRT20
chr11	21760259	C/A	C/C			A	UPSTREAM	ENSECAG00000018999	KRT12
chr11	21761907	C/T	C/C			T	DOWNSTREAM	ENSECAG00000026977	KRT20
chr11	21761907	C/T	C/C			T	UPSTREAM	ENSECAG00000018999	KRT12
chr11	21763447	T/C	T/T			C	UPSTREAM	ENSECAG00000018999	KRT12
chr11	21763477	G/C	G/G			C	UPSTREAM	ENSECAG00000018999	KRT12
chr11	21764655	A/T	A/A			T	SYNONYMOUS_CODING	ENSECAG00000018999	KRT12
chr11	21765555	G/C	G/G			C	INTRONIC	ENSECAG00000018999	KRT12
chr11	21766396	C/T	C/C			T	SYNONYMOUS_CODING	ENSECAG00000018999	KRT12
chr11	21766656	C/G	C/C			G	INTRONIC	ENSECAG00000018999	KRT12
chr11	21771346	C/T	C/C			T	DOWNSTREAM	ENSECAG00000018999	KRT12
chr11	21772962	C/T	C/C			T	DOWNSTREAM	ENSECAG00000018999	KRT12
chr11	21774423	C/T	C/C			T	DOWNSTREAM	ENSECAG00000018999	KRT12
chr11	21777661	T/G	T/T			G	INTERGENIC	-
chr11	21779997	T/C	T/T			C	INTERGENIC	-
chr11	21783548	A/G	A/A			G	INTERGENIC	-
chr11	21784649	C/G	C/C			G	INTERGENIC	-
chr11	21788390	ATATCTTATCTTATC/ATATCTTATCTTATCTTATC	ATATCTTATCTTATCTTATC/ATATCTTATCTTATCTTATC			TATCTTATCTTATCTTATC	INTERGENIC	-
chr11	21791741	G/T	G/G			T	INTERGENIC	-
chr11	21799749	G/A	G/G			A	INTERGENIC	-
chr11	21830481	T/C	T/T			C	UPSTREAM	ENSECAG00000024656	KRT10
chr11	21830481	T/C	T/T			C	UPSTREAM	ENSECAG00000024656	KRT10
chr11	21830481	T/C	T/T			C	UPSTREAM	ENSECAG00000024656	KRT10
chr11	21831270	G/C	G/G			C	UPSTREAM	ENSECAG00000024656	KRT10
chr11	21831270	G/C	G/G			C	UPSTREAM	ENSECAG00000024656	KRT10
chr11	21831270	G/C	G/G			C	UPSTREAM	ENSECAG00000024656	KRT10
chr11	21834758	T/C	T/T			C	UPSTREAM	ENSECAG00000024656	KRT10
chr11	21834758	T/C	T/T			C	UPSTREAM	ENSECAG00000024656	KRT10
chr11	21834758	T/C	T/T			C	UPSTREAM	ENSECAG00000024656	KRT10
chr11	21836282	G/A	G/G			A	INTRONIC	ENSECAG00000024656	KRT10
chr11	21836282	G/A	G/G			A	INTRONIC	ENSECAG00000024656	KRT10
chr11	21836282	G/A	G/G			A	INTRONIC	ENSECAG00000024656	KRT10
chr11	21839423	A/G	A/A			G	DOWNSTREAM	ENSECAG00000024656	KRT10
chr11	21839423	A/G	A/A			G	DOWNSTREAM	ENSECAG00000024656	KRT10
chr11	21839423	A/G	A/A			G	DOWNSTREAM	ENSECAG00000024656	KRT10
chr11	21843257	G/C	G/G			C	DOWNSTREAM	ENSECAG00000024656	KRT10
chr11	21843257	G/C	G/G			C	UPSTREAM	ENSECAG00000009734	KRT28
chr11	21843274	G/C	G/G			C	DOWNSTREAM	ENSECAG00000024656	KRT10
chr11	21843274	G/C	G/G			C	UPSTREAM	ENSECAG00000009734	KRT28
chr11	21846168	A/C	A/A			C	UPSTREAM	ENSECAG00000009734	KRT28
chr11	21846461	G/C	G/G			C	UPSTREAM	ENSECAG00000009734	KRT28
chr11	21846479	C/T	C/C			T	UPSTREAM	ENSECAG00000009734	KRT28
chr11	21848287	GTTTT/GTTT	GTTTT/GTTTT			TTT	INTRONIC	ENSECAG00000009734	KRT28
chr11	21851873	G/C	G/G			C	INTRONIC	ENSECAG00000009734	KRT28
chr11	21853780	T/C	T/T			C	INTRONIC	ENSECAG00000009734	KRT28
chr11	21853875	C/A	C/C			A	INTRONIC	ENSECAG00000009734	KRT28
chr11	21854061	A/G	A/A			G	INTRONIC	ENSECAG00000009734	KRT28
chr11	21854505	C/T	C/C			T	INTRONIC	ENSECAG00000009734	KRT28
chr11	21854646	G/A	G/G			A	INTRONIC	ENSECAG00000009734	KRT28
chr11	21856437	TGGGG/TGGG	TGGGG/TGGGG			GGG	DOWNSTREAM	ENSECAG00000009734	KRT28
chr11	21856801	G/C	G/G			C	DOWNSTREAM	ENSECAG00000009734	KRT28
chr11	21856914	T/C	T/T			C	DOWNSTREAM	ENSECAG00000009734	KRT28
chr11	21857006	A/T	A/A			T	DOWNSTREAM	ENSECAG00000009734	KRT28
chr11	21857370	G/A	G/G			A	DOWNSTREAM	ENSECAG00000009734	KRT28
chr11	21858074	G/A	G/G			A	DOWNSTREAM	ENSECAG00000009734	KRT28
chr11	21858193	G/T	G/G			T	DOWNSTREAM	ENSECAG00000009734	KRT28
chr11	21859018	A/G	A/A			G	DOWNSTREAM	ENSECAG00000009734	KRT28
chr11	21859124	C/G	C/C			G	DOWNSTREAM	ENSECAG00000009734	KRT28
chr11	21859233	G/A	G/G			A	DOWNSTREAM	ENSECAG00000009734	KRT28
chr11	21859288	A/G	A/A			G	DOWNSTREAM	ENSECAG00000009734	KRT28
chr11	21859394	A/G	A/A			G	DOWNSTREAM	ENSECAG00000009734	KRT28
chr11	21860012	G/A	G/G			A	DOWNSTREAM	ENSECAG00000009734	KRT28
chr11	21860468	C/T	C/C			T	DOWNSTREAM	ENSECAG00000009734	KRT28
chr11	21861391	A/T	A/A			T	INTERGENIC	-
chr11	21861623	G/A	G/G			A	INTERGENIC	-
chr11	21861705	C/T	C/C			T	INTERGENIC	-
chr11	21861855	A/T	A/A			T	UPSTREAM	ENSECAG00000011112	KRT27
chr11	21862070	C/T	C/C			T	UPSTREAM	ENSECAG00000011112	KRT27
chr11	21862355	C/T	C/C			T	UPSTREAM	ENSECAG00000011112	KRT27
chr11	21862939	A/G	A/A			G	UPSTREAM	ENSECAG00000011112	KRT27
chr11	21863355	T/C	T/T			C	UPSTREAM	ENSECAG00000011112	KRT27
chr11	21863432	A/T	A/A			T	UPSTREAM	ENSECAG00000011112	KRT27
chr11	21863956	G/A	G/G			A	UPSTREAM	ENSECAG00000011112	KRT27
chr11	21864217	G/A	G/G			A	UPSTREAM	ENSECAG00000011112	KRT27
chr11	21864271	A/G	A/A			G	UPSTREAM	ENSECAG00000011112	KRT27
chr11	21864946	T/C	T/T			C	UPSTREAM	ENSECAG00000011112	KRT27
chr11	21865124	C/A	C/C			A	UPSTREAM	ENSECAG00000011112	KRT27
chr11	21865415	C/T	C/C			T	UPSTREAM	ENSECAG00000011112	KRT27
chr11	21865996	G/A	G/G			A	UPSTREAM	ENSECAG00000011112	KRT27
chr11	21866116	C/T	C/C			T	UPSTREAM	ENSECAG00000011112	KRT27
chr11	21866157	G/A	G/G			A	UPSTREAM	ENSECAG00000011112	KRT27
chr11	21866171	G/A	G/G			A	UPSTREAM	ENSECAG00000011112	KRT27
chr11	21866586	A/G	A/A			G	UPSTREAM	ENSECAG00000011112	KRT27
chr11	21872344	G/A	G/G			A	DOWNSTREAM	ENSECAG00000011112	KRT27
chr11	21872627	A/C	A/A			C	DOWNSTREAM	ENSECAG00000011112	KRT27
chr11	21874490	T/TAA	T/T			AA	DOWNSTREAM	ENSECAG00000011112	KRT27
chr11	21874490	T/TAA	T/T			AA	UPSTREAM	ENSECAG00000012819	KRT26
chr11	21875567	G/A	G/G			A	DOWNSTREAM	ENSECAG00000011112	KRT27
chr11	21875567	G/A	G/G			A	UPSTREAM	ENSECAG00000012819	KRT26
chr11	21879831	T/C	T/T			C	INTRONIC	ENSECAG00000012819	KRT26
chr11	21883756	G/A	G/G	G/G	G/A	A	DOWNSTREAM	ENSECAG00000012819	KRT26
chr11	21884259	A/G	A/A	A/A	A/G	G	DOWNSTREAM	ENSECAG00000012819	KRT26
chr11	21889257	TCAACAACAACAA/TCAACAACAA	TCAACAACAACAA/TCAACAACAACAA			CAACAACAA	UPSTREAM	ENSECAG00000013748	KRT25
chr11	21890123	G/A	G/G	G/G	G/A	A	UPSTREAM	ENSECAG00000013748	KRT25
chr11	21890241	C/T	C/C	C/C	C/T	T	UPSTREAM	ENSECAG00000013748	KRT25
chr11	21891160	G/A	G/G	G/G	G/G	A	NON_SYNONYMOUS_CODING	ENSECAG00000013748	KRT25
chr11	21892783	CTT/CT	CTT/CTT			T	INTRONIC	ENSECAG00000013748	KRT25
chr11	21895381	T/C	T/T	T/T	T/C	C	SYNONYMOUS_CODING	ENSECAG00000013748	KRT25
chr11	21896368	C/T	C/C	C/C	C/T	T	INTRONIC	ENSECAG00000013748	KRT25
chr11	21896876	G/A	G/G	G/G	G/A	A	3PRIME_UTR	ENSECAG00000013748	KRT25
chr11	21896934	A/G	A/A	A/A	A/G	G	3PRIME_UTR	ENSECAG00000013748	KRT25
chr11	21896937	G/C	G/G	G/G	G/C	C	3PRIME_UTR	ENSECAG00000013748	KRT25
chr11	21897275	T/C	T/T	T/T	T/C	C	DOWNSTREAM	ENSECAG00000013748	KRT25
chr11	21897302	T/C	T/T	T/T	T/C	C	DOWNSTREAM	ENSECAG00000013748	KRT25
chr11	21897448	C/T	C/C	C/C	C/T	T	DOWNSTREAM	ENSECAG00000013748	KRT25
chr11	21897799	T/C	T/T	T/T	T/C	C	DOWNSTREAM	ENSECAG00000013748	KRT25
chr11	21897819	A/G	A/A	A/A	A/G	G	DOWNSTREAM	ENSECAG00000013748	KRT25
chr11	21897916	T/TTTCAC	T/T			TTCAC	DOWNSTREAM	ENSECAG00000013748	KRT25
chr11	21898125	G/A	G/G	G/G	G/A	A	DOWNSTREAM	ENSECAG00000013748	KRT25
chr11	21899627	A/G	A/A			G	DOWNSTREAM	ENSECAG00000013748	KRT25
chr11	21900072	C/A	C/C			A	DOWNSTREAM	ENSECAG00000013748	KRT25
chr11	21901724	A/G	A/A	A/A	A/G	G	DOWNSTREAM	ENSECAG00000013748	KRT25
chr11	21902159	C/T	C/C	C/C	C/T	T	INTERGENIC	-
chr11	21902330	A/C	A/A	A/A	A/C	C	INTERGENIC	-
chr11	21902878	C/T	C/C	C/C	C/T	T	INTERGENIC	-
chr11	21903058	T/T	T/T	T/A	T/T	A	INTERGENIC
chr11	21907071	C/A	C/C			A	INTERGENIC	-
chr11	21909622	T/C	T/T			C	INTERGENIC	-
chr11	21909844	T/A	T/T			A	INTERGENIC	-
chr11	21909881	T/G	T/T			G	INTERGENIC	-
chr11	21910277	G/T	G/G			T	INTERGENIC	-
chr11	21910944	TTTTGTTTGTTTGTTTGTTT/TTTTGTTTGTTTGTTT	TTTTGTTTGTTTGTTT/TTTTGTTTGTTTGTTT			TTTGTTTGTTTGTTT	INTERGENIC	-
chr11	21911847	C/T	C/C	C/C	C/T	T	INTERGENIC	-
chr11	21911849	G/A	G/G			A	INTERGENIC	-
chr11	21911874	G/T	G/G			T	INTERGENIC	-
chr11	21912126	T/C	T/T	T/T	T/C	C	INTERGENIC	-
chr11	21912485	A/G	A/A	A/A	A/G	G	INTERGENIC	-
chr11	21912853	A/G	A/A			G	INTERGENIC	-
chr11	21913677	GAAAA/GAAA	GAAA/GAAA			AAA	INTERGENIC	-
chr11	21913776	C/T	C/C			T	INTERGENIC	-
chr11	21913802	G/A	G/G			A	INTERGENIC	-
chr11	21916790	ATTTTTTTTTT/ATTTTTTTTT	ATTTTTTTTT/ATTTTTTTTT			TTTTTTTTT	INTERGENIC	-
chr11	21920137	T/C	T/T	T/T	T/C	C	INTERGENIC	-
chr11	21920201	C/A	C/C	C/C	C/A	A	INTERGENIC	-
chr11	21920277	TACACACACACACACACACACA/TACACACACACACACACACACACACACA	TACACACACACACACACACACACACACA/TACACACACACACACACACACACACACA			ACACACACACACACACACACACACACA	INTERGENIC	-
chr11	21920552	ATT/AT	AT/AT			T	INTERGENIC	-
chr11	21920748	TAAAAAAAA/TAAAAAAA	TAAAAAAA/TAAAAAAA			AAAAAAA	INTERGENIC	-
chr11	21921621	G/C	G/G	G/G	G/C	C	INTERGENIC	-
chr11	21922261	A/C	A/A	A/A	A/C	C	INTERGENIC	-
chr11	21922448	A/T	A/A	A/A	A/T	T	INTERGENIC	-
chr11	21926699	A/G	A/A			G	INTERGENIC	-
chr11	21927020	T/TA	T/T			A	UPSTREAM	ENSECAG00000016177	KRT24
chr11	21932167	G/T	G/G			T	NON_SYNONYMOUS_CODING	ENSECAG00000016177	KRT24
chr11	21934039	C/T	C/C			T	INTRONIC	ENSECAG00000016177	KRT24
chr11	21935235	C/T	C/C			T	INTRONIC	ENSECAG00000016177	KRT24
chr11	21939088	G/A	G/G			A	DOWNSTREAM	ENSECAG00000016177	KRT24
chr11	21940492	T/A	T/T			A	DOWNSTREAM	ENSECAG00000016177	KRT24
chr11	21945759	C/T	C/C			T	INTERGENIC	-
chr11	21947348	ACCC/ACC	ACC/ACC			CC	INTERGENIC	-
chr11	21948168	T/A	T/T			A	INTERGENIC	-
chr11	21950525	A/T	A/A			T	INTERGENIC	-
chr11	21951302	G/T	G/G			T	INTERGENIC	-
chr11	21954411	G/A	G/G			A	INTERGENIC	-
chr11	21958554	C/G	C/C			G	INTERGENIC	-
chr11	21960490	T/C	T/T			C	INTERGENIC	-
chr11	21962045	A/T	A/A			T	INTERGENIC	-
chr11	21966801	C/T	C/C			T	UPSTREAM	ENSECAG00000026968	KRT222
chr11	21971751	C/T	C/C			T	INTRONIC	ENSECAG00000026968	KRT222
chr11	21974519	T/G	T/T			G	INTRONIC	ENSECAG00000026968	KRT222
chr11	21975922	C/T	C/C			T	INTRONIC	ENSECAG00000026968	KRT222
chr11	21982941	CTTTTTTTTTTTTTT/CTTTTTCTTTTTCTTTTTTTTTTTTTTT	CTTTTTTTTTTTTTT/CTTTTTTTTTTTTTT			TTTTTCTTTTTCTTTTTTTTTTTTTTT	DOWNSTREAM	ENSECAG00000026968	KRT222
chr11	21982941	CTTTTTTTTTTTTTT/CTTTTTCTTTTTCTTTTTTTTTTTTTTT	CTTTTTTTTTTTTTT/CTTTTTTTTTTTTTT			TTTTTCTTTTTCTTTTTTTTTTTTTTT	UPSTREAM	ENSECAG00000022534	SMARCE1
chr11	21983890	T/G	T/T			G	UPSTREAM	ENSECAG00000022534	SMARCE1
chr11	21984258	C/A	C/C			A	UPSTREAM	ENSECAG00000022534	SMARCE1
chr11	21984669	A/C	A/A			C	UPSTREAM	ENSECAG00000022534	SMARCE1
chr11	21988936	A/G	A/A			G	INTRONIC	ENSECAG00000022534	SMARCE1
chr11	21990724	A/T	A/A			T	INTRONIC	ENSECAG00000022534	SMARCE1
chr11	21995715	G/A	G/G			A	INTRONIC	ENSECAG00000022534	SMARCE1
chr11	21998982	GT/G	G/G			-	INTRONIC	ENSECAG00000022534	SMARCE1
chr11	22000565	C/T	C/C			T	INTRONIC	ENSECAG00000022534	SMARCE1
chr11	22006773	A/G	A/A			G	DOWNSTREAM	ENSECAG00000022534	SMARCE1
chr11	22007524	T/C	T/T			C	DOWNSTREAM	ENSECAG00000022534	SMARCE1
chr11	22007690	G/A	G/G			A	DOWNSTREAM	ENSECAG00000022534	SMARCE1
chr11	22008256	T/C	T/T			C	DOWNSTREAM	ENSECAG00000022534	SMARCE1
chr11	22014581	A/G	A/A			G	INTERGENIC	-
chr11	22023628	A/T	A/A			T	INTERGENIC	-
chr11	22031526	C/T	C/C			T	INTERGENIC	-
chr11	22035459	C/T	C/C			T	INTERGENIC	-
chr11	22043832	T/G	T/T			G	INTRONIC	ENSECAG00000004945	CCR7
chr11	22045752	G/A	G/G			A	INTRONIC	ENSECAG00000004945	CCR7
chr11	22057256	G/A	G/G			A	DOWNSTREAM	ENSECAG00000004945	CCR7
chr11	22058976	A/G	A/A			G	INTERGENIC	-
chr11	22062475	A/T	A/A			T	INTERGENIC	-
chr11	22062777	G/A	G/G			A	INTERGENIC	-
chr11	22064516	C/T	C/C			T	INTERGENIC	-
chr11	22065300	T/G	T/T			G	INTERGENIC	-
chr11	22067148	C/G	C/C			G	INTERGENIC	-
chr11	22068717	A/T	A/A			T	INTERGENIC	-
chr11	22069623	G/A	G/G			A	INTERGENIC	-
chr11	22077829	GCAAAACAAAACAAAA/GCAAAACAAAACAAAACAAAACAAAA	GCAAAACAAAACAAAA/GCAAAACAAAACAAAA			CAAAACAAAACAAAACAAAACAAAA	INTERGENIC	-
chr11	22085621	G/T	G/G			T	INTERGENIC	-
chr11	22085650	G/A	G/G			A	INTERGENIC	-
chr11	22085925	G/T	G/G			T	INTERGENIC	-
chr11	22086202	A/T	A/A			T	INTERGENIC	-
chr11	22086870	T/C	T/T			C	INTERGENIC	-
chr11	22087633	C/G	C/C			G	INTERGENIC	-
chr11	22093340	C/T	C/C			T	INTERGENIC	-
chr11	22093544	G/A	G/G			A	INTERGENIC	-
chr11	22094537	C/A	C/C			A	INTERGENIC	-
chr11	22096369	T/C	T/T			C	UPSTREAM	ENSECAG00000007918	TNS4
chr11	22097337	C/G	C/C			G	UPSTREAM	ENSECAG00000007918	TNS4
chr11	22100267	C/A	C/C			A	UPSTREAM	ENSECAG00000007918	TNS4
chr11	22101508	A/G	A/A			G	INTRONIC	ENSECAG00000007918	TNS4
chr11	22101858	G/C	G/G			C	INTRONIC	ENSECAG00000007918	TNS4
chr11	22107820	T/A	T/T			A	INTRONIC	ENSECAG00000007918	TNS4
chr11	22107904	G/A	G/G			A	INTRONIC	ENSECAG00000007918	TNS4
chr11	22109059	G/C	G/G			C	INTRONIC	ENSECAG00000007918	TNS4
chr11	22110737	G/C	G/G			C	INTRONIC	ENSECAG00000007918	TNS4
chr11	22112314	G/A	G/G			A	INTRONIC	ENSECAG00000007918	TNS4
chr11	22112576	G/C	G/G			C	SYNONYMOUS_CODING	ENSECAG00000007918	TNS4
chr11	22117340	G/T	G/G			T	INTRONIC	ENSECAG00000007918	TNS4
chr11	22117747	CGGGGG/CGGGGGG	CGGGGG/CGGGGG			GGGGGG	INTRONIC	ENSECAG00000007918	TNS4
chr11	22122893	G/T	G/G			T	DOWNSTREAM	ENSECAG00000007918	TNS4
chr11	22125304	C/A	C/C			A	DOWNSTREAM	ENSECAG00000007918	TNS4
chr11	22129716	GG/GGTG	GGTG/GGTG			GTG	DOWNSTREAM	ENSECAG00000011271	IGFBP4
chr11	22134208	C/T	C/C			T	INTRONIC	ENSECAG00000011271	IGFBP4
chr11	22140248	C/T	C/C			T	INTRONIC	ENSECAG00000011271	IGFBP4
chr11	22142413	T/C	T/T			C	INTRONIC	ENSECAG00000011271	IGFBP4
chr11	22149454	G/A	G/G			A	INTERGENIC	-
chr11	22152374	G/A	G/G			A	INTERGENIC	-
chr11	22154393	C/T	C/C			T	INTERGENIC	-
chr11	22160459	G/A	G/G			A	INTERGENIC	-
chr11	22162221	G/A	G/G			A	INTERGENIC	-
chr11	22163660	GAAAAAAA/GAAAAAAAA	GAAAAAAAA/GAAAAAAAA			AAAAAAAA	INTERGENIC	-
chr11	22164417	C/T	C/C			T	INTERGENIC	-
chr11	22164560	A/G	A/A			G	INTERGENIC	-
chr11	22166044	TAGAGAGAG/TAGAGAG	TAGAGAG/TAGAGAG			AGAGAG	INTERGENIC	-
chr11	22166637	A/T	A/A			T	UPSTREAM	ENSECAG00000013053	TOP2A
chr11	22168017	A/G	A/A			G	UPSTREAM	ENSECAG00000013053	TOP2A
chr11	22170928	C/T	C/C			T	UPSTREAM	ENSECAG00000013053	TOP2A
chr11	22170952	A/G	A/A			G	UPSTREAM	ENSECAG00000013053	TOP2A
chr11	22171293	G/A	G/G			A	INTRONIC	ENSECAG00000013053	TOP2A
chr11	22171558	C/T	C/C			T	INTRONIC	ENSECAG00000013053	TOP2A
chr11	22171711	T/C	T/T			C	INTRONIC	ENSECAG00000013053	TOP2A
chr11	22171821	T/C	T/T			C	INTRONIC	ENSECAG00000013053	TOP2A
chr11	22180346	A/G	A/A			G	SYNONYMOUS_CODING	ENSECAG00000013053	TOP2A
chr11	22184931	T/C	T/T			C	INTRONIC	ENSECAG00000013053	TOP2A
chr11	22186209	T/A	T/T			A	INTRONIC	ENSECAG00000013053	TOP2A
chr11	22186465	C/T	C/C			T	NON_SYNONYMOUS_CODING	ENSECAG00000013053	TOP2A
chr11	22190546	C/T	C/C			T	INTRONIC	ENSECAG00000013053	TOP2A
chr11	22191762	G/T	G/G			T	NON_SYNONYMOUS_CODING	ENSECAG00000013053	TOP2A
chr11	22193228	G/A	G/G			A	INTRONIC	ENSECAG00000013053	TOP2A
chr11	22193300	A/T	A/A			T	INTRONIC	ENSECAG00000013053	TOP2A
chr11	22199423	CA/CAAA	CA/CA			AAA	INTERGENIC	-
chr11	22199963	T/G	T/T			G	INTERGENIC	-
chr11	22203158	C/T	C/C			T	INTERGENIC	-
chr11	22205133	GCACCCTCCAC/G	G/G			-	UPSTREAM	ENSECAG00000002586
chr11	22205223	A/G	A/A			G	UPSTREAM	ENSECAG00000002586
chr11	22205840	G/A	G/G			A	UPSTREAM	ENSECAG00000002586
chr11	22207817	AGTGTGTGTGTGTGTGTGTGTGTGTGTGTGT/AGTGTGTGTGTGTGTGTGTGTGT	AGTGTGTGTGTGTGTGTGTGTGTGTGTGTGT/AGTGTGTGTGTGTGTGTGTGTGTGTGTGTGT			GTGTGTGTGTGTGTGTGTGTGT	UPSTREAM	ENSECAG00000002586
chr11	22208038	A/C	A/A			C	UPSTREAM	ENSECAG00000002586
chr11	22210328	T/C	T/T			C	DOWNSTREAM	ENSECAG00000002586
chr11	22211048	G/A	G/G			A	DOWNSTREAM	ENSECAG00000023358
chr11	22211048	G/A	G/G			A	DOWNSTREAM	ENSECAG00000002586
chr11	22212476	T/C	T/T			C	DOWNSTREAM	ENSECAG00000023358
chr11	22212476	T/C	T/T			C	DOWNSTREAM	ENSECAG00000002586
chr11	22213175	C/G	C/C			G	DOWNSTREAM	ENSECAG00000023358
chr11	22213175	C/G	C/C			G	DOWNSTREAM	ENSECAG00000002586
chr11	22213512	CCT/CCTCT	CCT/CCT			CTCT	DOWNSTREAM	ENSECAG00000023358
chr11	22213512	CCT/CCTCT	CCT/CCT			CTCT	DOWNSTREAM	ENSECAG00000002586
chr11	22214011	G/C	G/G			C	DOWNSTREAM	ENSECAG00000023358	RARA
chr11	22214085	G/T	G/G			T	DOWNSTREAM	ENSECAG00000023358	RARA
chr11	22216018	G/T	G/G			T	3PRIME_UTR	ENSECAG00000023358	RARA
chr11	22216407	C/T	C/C			T	INTRONIC	ENSECAG00000023358	RARA
chr11	22217257	C/G	C/C			G	INTRONIC	ENSECAG00000023358	RARA
chr11	22218491	G/GA	G/G			A	INTRONIC	ENSECAG00000023358	RARA
chr11	22218521	G/T	G/G			T	INTRONIC	ENSECAG00000023358	RARA
chr11	22221119	G/A	G/G			A	INTRONIC	ENSECAG00000023358	RARA
chr11	22222949	C/G	C/C			G	INTRONIC	ENSECAG00000023358	RARA
chr11	22224826	G/C	G/G			C	INTRONIC	ENSECAG00000023358	RARA
chr11	22226585	G/A	G/G			A	INTRONIC	ENSECAG00000023358	RARA
chr11	22232584	G/A	G/G			A	INTRONIC	ENSECAG00000023358	RARA
chr11	22233736	A/T	A/A			T	INTRONIC	ENSECAG00000023358	RARA
chr11	22233829	T/TC	T/T			C	INTRONIC	ENSECAG00000023358	RARA
chr11	22245651	G/A	G/G			A	INTRONIC	ENSECAG00000023358	RARA
chr11	22249579	C/A	C/C			A	INTRONIC	ENSECAG00000023358	RARA
chr11	22249771	G/A	G/G			A	INTRONIC	ENSECAG00000023358	RARA
chr11	22258259	C/T	C/C			T	INTERGENIC	-
chr11	22259857	A/C	A/A			C	DOWNSTREAM	ENSECAG00000009913	CDC6
chr11	22267300	CTTTTTTTTTTTTTTTTTTT/CTTTTTTTTTTTTTTTTTTTTTTTT	CTTTTTTTTTTTTTTTTTTTTTTTT/CTTTTTTTTTTTTTTTTTTTTTTTT			TTTTTTTTTTTTTTTTTTTTTTTT	INTRONIC	ENSECAG00000009913	CDC6
chr11	22267560	A/G	A/A			G	INTRONIC	ENSECAG00000009913	CDC6
chr11	22275597	C/G	C/C			G	UPSTREAM	ENSECAG00000009913	CDC6
chr11	22278086	C/T	C/C			T	UPSTREAM	ENSECAG00000009913	CDC6
chr11	22278086	C/T	C/C			T	DOWNSTREAM	ENSECAG00000013580	WIPF2
chr11	22286886	G/A	G/G			A	INTRONIC	ENSECAG00000013580	WIPF2
chr11	22299486	G/A	G/G			A	INTRONIC	ENSECAG00000013580	WIPF2
chr11	22313635	G/A	G/G			A	INTRONIC	ENSECAG00000013580	WIPF2
chr11	22317479	C/G	C/C			G	INTRONIC	ENSECAG00000013580	WIPF2
chr11	22327505	CGTGTGTGTGTGTGTGTGTGTGTGTGTGT/CGTGTGTGTGTGTGTGTGTGTGTGTGTGTGT	CGTGTGTGTGTGTGTGTGTGTGTGTGTGTGT/CGTGTGTGTGTGTGTGTGTGTGTGTGTGTGT			GTGTGTGTGTGTGTGTGTGTGTGTGTGTGT	INTERGENIC	-
chr11	22349704	A/T	A/A			T	3PRIME_UTR	ENSECAG00000019947
chr11	22354250	A/G	A/A			G	INTRONIC	ENSECAG00000019947
chr11	22357057	C/T	C/C			T	SYNONYMOUS_CODING	ENSECAG00000019947
chr11	22362130	A/G	A/A			G	INTRONIC	ENSECAG00000019947
chr11	22367308	G/C	G/G			C	INTRONIC	ENSECAG00000019947
chr11	22370089	T/C	T/T			C	DOWNSTREAM	ENSECAG00000023981
chr11	22370089	T/C	T/T			C	UPSTREAM	ENSECAG00000019947
chr11	22380120	T/G	T/T			G	INTRONIC	ENSECAG00000023981
chr11	22413790	C/A	C/C			A	DOWNSTREAM	ENSECAG00000006267
chr11	22413790	C/A	C/C			A	INTRONIC	ENSECAG00000011120
chr11	22417343	A/C	A/A			C	INTRONIC	ENSECAG00000011120
chr11	22419956	C/A	C/C			A	INTRONIC	ENSECAG00000011120
chr11	22420521	ACTCTCTC/ACTC	ACTCTCTC/ACTCTCTC			CTC	INTRONIC	ENSECAG00000011120
chr11	22424075	G/A	G/G			A	UPSTREAM	ENSECAG00000011120
chr11	22430970	T/C	T/T			C	INTERGENIC	-
chr11	22434977	G/A	G/G			A	UPSTREAM	ENSECAG00000019186
chr11	22434977	G/A	G/G			A	UPSTREAM	ENSECAG00000019186
chr11	22450108	G/A	G/G			A	INTRONIC	ENSECAG00000019186
chr11	22450108	G/A	G/G			A	INTRONIC	ENSECAG00000019186
chr11	22452819	G/A	G/G			A	INTRONIC	ENSECAG00000019186
chr11	22452819	G/A	G/G			A	INTRONIC	ENSECAG00000019186
chr11	22452819	G/A	G/G			A	UPSTREAM	ENSECAG00000027078
chr11	22461288	G/C	G/G			C	INTRONIC	ENSECAG00000019186
chr11	22461288	G/C	G/G			C	INTRONIC	ENSECAG00000019186
chr11	22461288	G/C	G/G			C	DOWNSTREAM	ENSECAG00000008668
chr11	22461289	T/A	T/T			A	INTRONIC	ENSECAG00000019186
chr11	22461289	T/A	T/T			A	INTRONIC	ENSECAG00000019186
chr11	22461289	T/A	T/T			A	DOWNSTREAM	ENSECAG00000008668
chr11	22463086	T/C	T/T			C	DOWNSTREAM	ENSECAG00000019186
chr11	22463086	T/C	T/T			C	DOWNSTREAM	ENSECAG00000019186
chr11	22463086	T/C	T/T			C	DOWNSTREAM	ENSECAG00000008668
chr11	22469652	TAA/TA	TAA/TAA			A	DOWNSTREAM	ENSECAG00000010572
chr11	22469652	TAA/TA	TAA/TAA			A	UPSTREAM	ENSECAG00000008668
chr11	22479315	ATTATGT/AT	AT/AT			T	INTRONIC	ENSECAG00000010572
chr11	22479695	C/T	C/C			T	INTRONIC	ENSECAG00000010572
chr11	22479818	C/T	C/C			T	INTRONIC	ENSECAG00000010572
chr11	22480199	T/A	T/T			A	INTRONIC	ENSECAG00000010572
chr11	22480547	A/G	A/A			G	INTRONIC	ENSECAG00000010572
chr11	22482225	A/C	A/A			C	INTRONIC	ENSECAG00000010572
chr11	22493701	TGGGGGGG/TGGGGGG	TGGGGGG/TGGGGGG			GGGGGG	INTRONIC	ENSECAG00000020443
chr11	22493769	C/A	C/C			A	INTRONIC	ENSECAG00000020443
chr11	22494453	T/C	T/T			C	INTRONIC	ENSECAG00000020443
chr11	22495085	TGGGG/TGGGGG	TGGGGG/TGGGGG			GGGGG	INTRONIC	ENSECAG00000020443
chr11	22496482	A/C	A/A			C	INTRONIC	ENSECAG00000020443
chr11	22497148	TGAGAGAGAGAGAGAGAGAGA/TGAGAGAGAGAGAGAGAGAGAGAGAGA	TGAGAGAGAGAGAGAGAGAGAGAGAGA/TGAGAGAGAGAGAGAGAGAGAGAGAGA			GAGAGAGAGAGAGAGAGAGAGAGAGA	SPLICE_SITE,INTRONIC	ENSECAG00000020443
chr11	22498509	A/G	A/A			G	INTRONIC	ENSECAG00000020443
chr11	22501995	A/C	A/A			C	UPSTREAM	ENSECAG00000020443
chr11	22502018	C/T	C/C			T	UPSTREAM	ENSECAG00000020443
chr11	22502778	T/C	T/T			C	UPSTREAM	ENSECAG00000020443
chr11	22502841	A/G	A/A			G	UPSTREAM	ENSECAG00000020443
chr11	22504611	CA/C	C/C			-	UPSTREAM	ENSECAG00000020443
chr11	22504974	G/T	G/G			T	UPSTREAM	ENSECAG00000020443
chr11	22504986	A/G	A/A			G	UPSTREAM	ENSECAG00000020443
chr11	22504988	G/C	G/G			C	UPSTREAM	ENSECAG00000020443
chr11	22505041	G/A	G/G			A	UPSTREAM	ENSECAG00000020443
chr11	22505876	G/A	G/G			A	UPSTREAM	ENSECAG00000020443
chr11	22505955	T/TA	T/T			A	UPSTREAM	ENSECAG00000020443
chr11	22506058	T/G	T/T			G	UPSTREAM	ENSECAG00000020443
chr11	22506290	C/A	C/C			A	INTERGENIC	-
chr11	22506472	A/C	A/A			C	INTERGENIC	-
chr11	22513177	C/A	C/C			A	DOWNSTREAM	ENSECAG00000002616
chr11	22513895	T/G	T/T			G	DOWNSTREAM	ENSECAG00000002616
chr11	22517041	G/T	G/G			T	UPSTREAM	ENSECAG00000002616
chr11	22522190	G/C	G/G			C	INTERGENIC	-
chr11	22528932	ACCTTTTCTAGGATGCACCCT/ACCT	ACCTTTTCTAGGATGCACCCT/ACCTTTTCTAGGATGCACCCT			CCT	UPSTREAM	ENSECAG00000023078
chr11	22530490	C/T	C/C			T	UPSTREAM	ENSECAG00000023078
chr11	22530768	G/T	G/G			T	INTRONIC	ENSECAG00000023078
chr11	22545080	T/C	T/T			C	INTRONIC	ENSECAG00000023937
chr11	22545080	T/C	T/T			C	INTRONIC	ENSECAG00000023937
chr11	22546377	A/C	A/A			C	DOWNSTREAM	ENSECAG00000023937
chr11	22546377	A/C	A/A			C	DOWNSTREAM	ENSECAG00000023937
chr11	22548815	T/A	T/T			A	DOWNSTREAM	ENSECAG00000023937
chr11	22548815	T/A	T/T			A	DOWNSTREAM	ENSECAG00000023937
chr11	22553393	T/C	T/T			C	INTERGENIC	-
chr11	22553652	ATATCTATCTATCTAT/ATATCTATCTAT	ATATCTATCTATCTAT/ATATCTATCTATCTAT			TATCTATCTAT	INTERGENIC	-
chr11	22563512	C/G	C/C			G	DOWNSTREAM	ENSECAG00000024094
chr11	22570020	T/G	T/T			G	INTRONIC	ENSECAG00000024094
chr11	22571098	C/A	C/C			A	UPSTREAM	ENSECAG00000007441
chr11	22571098	C/A	C/C			A	INTRONIC	ENSECAG00000024094
chr11	22572129	CA	CC			A	UPSTREAM	ENSECAG00000007441
chr11	22572129	CA	CC			C	UPSTREAM	ENSECAG00000007441
chr11	22572129	CA	CC			A	UPSTREAM	ENSECAG00000024094
chr11	22572129	CA	CC			C	UPSTREAM	ENSECAG00000024094
chr11	22574021	A/G	A/A			G	UPSTREAM	ENSECAG00000007441
chr11	22574021	A/G	A/A			G	UPSTREAM	ENSECAG00000024094
chr11	22578684	A/G	A/A			G	INTRONIC	ENSECAG00000007441
chr11	22582321	T/G	T/T			G	INTRONIC	ENSECAG00000007441
chr11	22585292	G/T	G/G			T	INTRONIC	ENSECAG00000007441
chr11	22589533	CAGTTAG/CAG	CAG/CAG			AG	INTRONIC	ENSECAG00000007441
chr11	22594424	C/G	C/C			G	INTRONIC	ENSECAG00000007441
chr11	22594598	A/C	A/A			C	INTRONIC	ENSECAG00000007441
chr11	22597757	A/G	A/A			G	INTRONIC	ENSECAG00000007441
chr11	22613305	G/A	G/G			A	INTRONIC	ENSECAG00000007441
chr11	22617954	TCCCCC/TCCCC	TCCCC/TCCCC			CCCC	INTRONIC	ENSECAG00000007441
chr11	22632596	A/C	A/A			C	INTRONIC	ENSECAG00000007441
chr11	22633784	A/G	A/A			G	INTRONIC	ENSECAG00000007441
chr11	22634486	G/T	G/G			T	INTRONIC	ENSECAG00000007441
chr11	22635219	G/A	G/G			A	INTRONIC	ENSECAG00000007441
chr11	22635386	A/C	A/A			C	INTRONIC	ENSECAG00000007441
chr11	22636856	A/C	A/A			C	INTRONIC	ENSECAG00000007441
chr11	22636861	A/G	A/A			G	INTRONIC	ENSECAG00000007441
chr11	22637781	A/T	A/A			T	INTRONIC	ENSECAG00000007441
chr11	22638781	T/G	T/T			G	INTRONIC	ENSECAG00000007441
chr11	22642519	C/T	C/C			T	INTRONIC	ENSECAG00000007441
chr11	22645605	A/G	A/A			G	INTRONIC	ENSECAG00000007441
chr11	22645911	A/G	A/A			G	INTRONIC	ENSECAG00000007441
chr11	22648877	A/G	A/A			G	INTRONIC	ENSECAG00000007441
chr11	22648884	C/G	C/C			G	INTRONIC	ENSECAG00000007441
chr11	22649921	C/T	C/C			T	INTRONIC	ENSECAG00000007441
chr11	22650917	G/A	G/G			A	INTRONIC	ENSECAG00000007441
chr11	22651335	G/A	G/G			A	INTRONIC	ENSECAG00000007441
chr11	22651384	T/C	T/T			C	INTRONIC	ENSECAG00000007441
chr11	22651717	T/C	T/T			C	INTRONIC	ENSECAG00000007441
chr11	22651736	G/T	G/G			T	INTRONIC	ENSECAG00000007441
chr11	22654864	G/A	G/G			A	DOWNSTREAM	ENSECAG00000007441
chr11	22655801	G/A	G/G			A	DOWNSTREAM	ENSECAG00000007441
chr11	22657121	A/C	A/A			C	DOWNSTREAM	ENSECAG00000007441
chr11	22657673	T/C	T/T			C	DOWNSTREAM	ENSECAG00000007441
chr11	22658107	C/T	C/C			T	DOWNSTREAM	ENSECAG00000007441
chr11	22670828	A/C	A/A			C	INTRONIC	ENSECAG00000012823
chr11	22671883	G/A	G/G			A	INTRONIC	ENSECAG00000012823
chr11	22675609	C/A	C/C			A	INTRONIC	ENSECAG00000012823
chr11	22675682	A/G	A/A			G	INTRONIC	ENSECAG00000012823
chr11	22678926	AAATAA/AAATAATAA	AAATAATAA/AAATAATAA			AATAATAA	UPSTREAM	ENSECAG00000020322
chr11	22678926	AAATAA/AAATAATAA	AAATAATAA/AAATAATAA			AATAATAA	UPSTREAM	ENSECAG00000012823
chr11	22684145	CTCTTCTT/CTCTTCTTCTT	CTCTTCTT/CTCTTCTT			TCTTCTTCTT	DOWNSTREAM	ENSECAG00000020322
chr11	22684145	CTCTTCTT/CTCTTCTTCTT	CTCTTCTT/CTCTTCTT			TCTTCTTCTT	DOWNSTREAM	ENSECAG00000020409
chr11	22692421	C/T	C/C			T	INTRONIC	ENSECAG00000020409

## Sheet: Table S7
Supporting Table S7: Genotyping of candidate SNP
A subset of 24 samples representative of the diverse haplotypes (bolded in the left table) was genotyped to infer genotypes for the whole mapping panel. Haplotype-allele associations are presented in the right table for KRT25 (red), KRT24 (blue) and TOP2A (purple) candidate SNP. Imputed genotypes are lowercased. An additional set of 16 unrelated samples was also analysed, including 5 discordant h…
																																			Critial mapping region
Horses genotyped by PCR and Sanger sequencing								Haplotypes imputation within the mapping population																											BIEC2-143630	chr11 21887897bp	SNP KRT25.1	Chr11:21891160 bp	SNP KRT24.1	Chr11: 21932167 bp	BIEC2-143682	chr11 22048260bp	BIEC2-143730	chr11 22176908bp	SNP TOP2A.1	Chr11: 22186465 bp	SNP TOP2A.2	Chr11: 22191762 bp	BIEC2-143777
Horse Name	Coat	KRT25.1	KRT24.1	TOP2A.1	TOP2A.2			Family ID			Name									ID			Sire ID			Dam ID			Sex			Coat
ANGEL DE QUILY	Curly	AG	GT	CC	GT			1			GCF SPARLOCK									25554			389			30013			M			Curly			G		A		t		A		G		t		t		A
NTS RED FOX	Curly	AG	GT	CC	GT																														G		G		g		A		G		c		g		G
JAK BEEDIES SPLASH	Curly	AG	GT	CC	GT			1			CZARITZA									25584			0			0			F			Straight			G		G		t		A		G		c		t		A
JAK BOBEYHILL SPLASH	Curly	AG	GT	CC	GT			1												25584			0			0			F			Straight			G		G		g		A		G		c		t		A
PILGRIM	Curly	AG	GT	CT	GT			1			LOCK AFIRE									25582			25554			30002			M			Straight			G		G		G		A		G		C		G		G
BCF SPARTACULAR SPLASHES	Curly	AG	GT	CT	GT			1												25582			25554			30002			M			Straight			G		G		G		A		G		C		G		G
JAK ATILLA SPLASH	Curly	AG	GT	CT	GT			1			LOCK O'GRACE									25583			25554			25584			F			Straight			G		G		G		A		G		C		G		G
VIGARO	Curly	AG	GT	CT	GT			1												25583			25554			25584			F			Straight			G		G		G		A		G		C		T		A
VIKING DE QUILY	Curly	AG	GT	CT	GT			1			BCF SPARTACULAR SPLASHES									1			389			478			M			Curly			G		A		T		A		G		T		T		A
CHIEF SKY KING	Curly	AA	TT	CT	TT			1												1			389			478			M			Curly			G		G		G		A		G		C		G		G
WARRIOR QUEEN	Curly	AG	GT					1			BNC BILL E MARE									7			281			464			F			Curly			G		A		t		A		G		t		t		A
PERFECTION	Curly	AG	GT					1												7			281			464			F			Curly			G		G		g		A		A		c		g		A
DAKOTA	Curly	AG		CC	TT			1			JAK SUN GENESIS			1		a				256			278			448			F			Curly			G		A		t		A		G		t		t		A
JAK BLACKCURLS ZOU	Curly	GG	GT	CC	GT			1						1		a				256			278			448			F			Curly			G		A		t		A		G		c		t		A
DRAKVALLMONS ITE O MAGUZU	Curly	GG	GT	CC	GT			1			JAK VITIAZ SPLASH									12			1			7			F			Curly			G		A		t		A		G		t		t		A
NITE LITE	Curly	GG		CC	TT			1												12			1			7			F			Curly			G		A		t		A		G		t		t		A
SPIRIT OF A WARRIOR	Curly	GG		CC	GT			1			JAK ATILLA SPLASH									13			1			7			M			Curly			G		G		G		A		G		C		G		G
SUZETTE COLT	Curly	GG		CC	GT			1												13			1			7			M			Curly			G		A		t		A		G		T		T		A
THE AUSTIN DUN	Curly	GG		CC	GT			1			GOLDEN GAITS ANASAZI									43			0			0			F			Curly			G		G		g		A		G		c		g		G
FOXTROTTER	Curly	GG	GG	CC	GT			1												43			0			0			F			Curly			G		G				A		G						A
BAD BOY SPLASH	Straight	GG	GG	CC	GG			1			JAK ALIAS SPLASH									37			1			43			M			Straight			G		G		G		A		G		C		G		G
BREZONNEG	Straight	GG	GG	CC	GG			1												37			1			43			M			Straight			G		G		G		A		G		C		G		G
DUTCHESS OF NYE	Straight	GG	GG	CC	GG			1			JAK BLANMATIN									3			1			443			F			Curly			G		A		t		A		G		t		t		A
JAK ALIAS SPLASH	Straight	GG	GG	CC	GG			1												3			1			443			F			Curly			G		G		g		A		A		c		g		G
JAK ATEOC PAINTED	Straight	GG	GG	CC	GG			1			JAK BEEDIES SPLASH									14			1			256			F			Curly			G		G		G		A		G		C		G		G
JAK BOREAL MAGUZU	Straight	GG	GG	CC	GG			1												14			1			256			F			Curly			G		A		T		A		G		C		T		A
LOCK AFIRE	Straight	GG	GG	CC	GG			1			FLORALAKE PRECIOUS MISTY									24			294			465			F			Curly			G		A		t		A		G		t		t		A
VERY FIRST KIWI DESYS	Straight	GG	GG	CC	GG			1												24			294			465			F			Curly			G		A		t		A		G		t		t		A
WWW PAINTED PRINCESS	Straight	GG	GG	CC	GG			1			OAKESMUIR SHADOW									31			294			465			F			Curly			G		A		t		A		G		t		t		A
MOLLY	Straight	GG	GG	CC	GT			1												31			294			465			F			Curly			G		A		t		A		G		t		t		A
LOCK O'GRACE	Straight	GG	GG	CC	GT			1			JAK BOUNTY SPLASH									26			1			31			F			Curly			G		G		g		A		G		c		g		G
SID	Straight	GG	GT	CC	TT			1												26			1			31			F			Curly			G		A		t		A		G		t		t		A
SUZETTE	Straight	GG	GT	CC	GT			1			PRAIRIE HAWK CYPRESS WIND									36			0			0			F			Curly			G		A		t		A		G		t		t		A
BUFFY COLT	Straight	GG			GT			1												36			0			0			F			Curly			G		A		t		A		G		c		t		A
MELODY	Straight	GG	GG	CC	GT			1			JAK BREIZH SPLASH									42			1			36			M			Curly			G		G		g		A		G		c		g		G
MIGHTY MISCHEIVOUS WORRIOR	Straight	GG		CC	GT			1												42			1			36			M			Curly			G		A		t		A		G		t		t		A
BUFFY	Straight	GG	GG		GG			1			VANDA SPLASH									34			1			444			F			Curly			G		A		t		A		G		t		t		A
CRACKER	Straight	GG		CC	GG			1												34			1			444			F			Curly			A		G		g		A		G		c		g		G
JESSE'S EASY WIN	Straight	GG		CC	GG			1			DKH SUMMER BREEZE									2			0			0			F			Curly			G		G		g		A		G		c		g		G
PRINCESS	Straight	GG		CC	GG			1												2			0			0			F			Curly			G		A		t		A		G		c		t		A
								1			BAD BOY SPLASH									8			1			2			M			Straight			G		G		G		A		G		C		G		G
								1												8			1			2			M			Straight			G		G		G		A		G		C		G		G
								1			WWW PAINTED PRINCESS									19			295			482			F			Straight			A		G		G		A		G		C		G		G
								1												19			295			482			F			Straight			G		G		G		A		A		C		G		A
								1			JAK BOBEYHILL SPLASH									25			1			19			M			Curly			G		A		t		A		G		T		t		A
								1												25			1			19			M			Curly			A		G		G		A		G		C		g		G
								1			JAK ATEOC PAINTED									30			390			19			F			Straight			G		G		G		A		G		C		G		G
								1												30			390			19			F			Straight			G		G		G		A		A		C		G		A
								1			BNC BUTTERFLY VELVET									28			281			320			F			Curly			G		A		t		A		G		t		t		A
								1												28			281			320			F			Curly			G		G		g		A		G		c		g		G
								1			TAO COPPER DE QUILY									5			278			28			M			Curly			G		A		t		A		G		t		t		A
								1												5			278			28			M			Curly			G		A		t		A		G		c		t		A
								1			ALTESSE DE QUILY									23			5			481			F			Curly			G		A		t		A		G		c		t		A
								1												23			5			481			F			Curly			G		G		g		A		G						G
								1			AVALON DE QUILY									11			5			480			M			Curly			G		A		t		A		G		t		t		A
								1												11			5			480			M			Curly			A		G		g		A		G		c		g		G
								1			ANGEL DE QUILY									17			5			444			F			Curly			G		A		T		A		G		C		T		A
								1												17			5			444			F			Curly			A		G		G		A		G		C		G		G
								1			AUSTRAL									29			391			24			F			Curly			G		G		g		A		G		c		g		G
								1												29			391			24			F			Curly			G		A		t		A		G		t		t		A
								7			HCC JORDAN									25521			0			0			M			Curly			G		G		g		A		G		c		g		G
								7																								Curly			G		A		t		A		G		c		t		A
								7			BERGEN NADINE									25572			25521			30004			F			Straight			G		G		g		A		G		c		g		G
								7												25572			25521			30004			F			Straight			A		G				A		G						G
								7			NORM									25571			25521			30007			M			Straight			G		G		g		A		G		c		g		G
								7												25571			25521			30007			M			Straight			G		G				A		G				g		G
								7			BERGEN LISA									25568			25521			30003			F			Straight			G		G		g		A		G		c		g		G
								7												25568			25521			30003			F			Straight			G		G		g		A		G		c		g		G
								7			BERGEN NED									25570			25521			30005			M			Straight			G		G		g		A		G		c		g		G
								7												25570			25521			30005			M			Straight			G		G		g		A		G						G
								7			MOLLY									25567			25521			30005			F			Straight			G		G		G		A		G		C		G		G
								7												25567			25521			30005			F			Straight			G		G		G		A		G		C		T		A
								8			YS KUMO									41			0			0			M			Curly			G		A		t		A		G		t		t		A
								8												41			0			0			M			Curly			G		G		g		A		G		c		g		G
								8			CYPRESS MELS SASSY									40			0			0			F			Curly			G		G		g		A		A		c		g		G
								8												40			0			0			F			Curly			G		A		t		A		G		c		t		A
								8			ADORABLE KALE DESYS									38			41			309			F			Curly			G		A		t		A		G		t		t		A
								8												38			41			309			F			Curly			G		A		t		A		G		t		t		A
								8			VERY FIRST KIWI DESYS									6			41			40			F			Straight			G		G		G		A		G		C		G		G
								8												6			41			40			F			Straight			G		G		G		A		A		C		G		G
								8			BRAVE KUMQUAT DESYS									47			41			277			F			Curly			G		G		g		A		G		c		g		G
								8												47			41			277			F			Curly			G		G		g		A		G		c		g		A
								8			JAK BAY CITA KAYLA									32			41			489			F			Curly			G		A		t		A		G		t		t		A
								8												32			41			489			F			Curly			G		G				A		G						G
								8			QUICK STRAWBERRY DESYS									46			289			40			F			Curly			G		G				A		G		c		t		A
								8												46			289			40			F			Curly			G		A		t		A		G		c		t		A
								1			PILGRIM									44			0			0			M			Curly			G		A		T		A		G		T		T		A
								1												44			0			0			M			Curly			A		G		G		A		G		C		G		G
								1			BRETZEL DE QUILY									33			44			472			M			Curly			G		A		t		A		G		t		t		A
								1												33			44			472			M			Curly			G		G		g		A		G		c		t		A
								1			UNEL DE QUILY									4			44			472			M			Curly			G		A		t		A		G		t		t		A
								1												4			44			472			M			Curly			G		G		g		A		G		c		t		A
								1			BREIZH MABRO									22			44			470			F			Curly			G		A		t		A		G		t		t		A
								1												22			44			470			F			Curly			G		G		g		G		A		c		g		G
								1			BREZONNEG									39			44			471			M			Straight			A		G		G		A		G		C		G		G
								1												39			44			471			M			Straight			G		G		G		A		G		C		G		G
								1			UZOR DE QUILY									10			44			471			F			Curly			G		A		t		A		G		t		t		A
								1												10			44			471			F			Curly			G		G		g		A		G		c		g		G
								1			BLEGWEN									45			44			469			F			Curly			G		A		t		A		G		t		t		A
								1												45			44			469			F			Curly			G		G		g		G		A		c		g		G
								1			VIKING DE QUILY									16			44			469			M			Curly			G		A		T		A		G		T		T		A
								1												16			44			469			M			Curly			G		G		G		G		A		C		G		G
								1			VIGARO									18			44			257			M			Curly			G		A		T		A		G		T		T		A
								1												18			44			257			M			Curly			G		G		G		A		A		C		G		G
								6			NTS RED FOX									25548			0			0			M			Curly			G		G		G		A		G		C		G		G
								6												25548			0			0			M			Curly			G		A		T		A		G		C		T		A
								6			DUTCHESS OF NYE									25581			25548			30012			F			Straight			G		G		G		A		G		C		G		G
								6												25581			25548			30012			F			Straight			G		G		G		A		G		C		G		G
								6			CHIEF SKY KING									25547			25548			30011			M			Curly			G		A		t		A		G		c		T		A
								6												25547			25548			30011			M			Curly			G		A		t		A		G		t		T		A
								6			ESPRESSO									25545			25548			30008			M			Curly			G		A		t		A		G		c		t		A
								6												25545			25548			30008			M			Curly			G		G		t		A		G		c		t		G
								2			DRAKVALLMONS ITE O MAGUZU									27			0			0			M			Curly			G		G		G		A		G		C		G		G
								2												27			0			0			M			Curly			G		G		T		A		G		C		T		A
								2			RILEY'S BUTTER CREAM									9			0			0			F			Curly			G		G		g		A		G		c		g		G
								2												9			0			0			F			Curly			G		G		t		A		G		c		t		A
								2			JAK BOREAL MAGUZU									21			27			459			F			Straight			G		G		G		A		G		C		G		G
								2												21			27			459			F			Straight			G		G		G		A		G		C		G		G
								2			JAK BLACKCURLS ZOU									15			27			9			M			Curly			G		G		T		A		G		C		T		A
								2												15			27			9			M			Curly			G		G		G		A		G		C		G		G
								3			WALKERS JEWEL B									25575			30000			30006			F			Straight			G		G		g		A		G		c		g		G
								3												25575			30000			30006			F			Straight			G		G		g		A		G		c		g		G
								3			DOTTIE									25577			30000			30006			F			Straight			A		G				A		G						G
								3												25577			30000			30006			F			Straight			G		G		g		A		G		c		g		G
								4			CHEWY									25559			30001			30009			F			Curly			G		A		t		A		G		c		t		A
								4												25559			30001			30009			F			Curly			G		A		t		A		G		t		t		A
								4			SID									25558			30001			30010			M			Straight			G		G		G		A		G		C		T		A
								4												25558			30001			30010			M			Straight			G		G		T		A		G		C		T		A
								4			SEEKERS WARRIOR									25555			0			0			M			Curly			G		A		t		A		G		t		t		A
								4												25555			0			0			M			Curly			G		G				A		G						A
								4			WARRIOR'S BLACK VELVET									25556			0			0			M			Curly			G		G		g		A		G						G
								4												25556			0			0			M			Curly			G		A		t		A		G		t		t		A
								4			WARRIOR QUEEN									25529			40000			40001			F			Curly			G		A		T		A		G		c		t		A
								4												25529			40000			40001			F			Curly			G		G		G		A		G						G
								4			WARRIOR WOLF									25541			25555			25529			M			Curly			G		G				A		G						A
								4												25541			25555			25529			M			Curly			G		A		t		A		G		c		t		A
								4			CCC WARRIOR PERFECTION									25535			25556			25529			F			Curly			G		G		g		A		G						G
								4												25535			25556			25529			F			Curly			G		A		t		A		G		c		t		A
								5			CINNAMON SUGAR									35			0			0			F			Curly			G		A		t		A		G		t		t		A
								5												35			0			0			F			Curly			G		G		t		A		G		c		t		A
[truncated: 10 more columns]

## Sheet: Table S8
Supporting Table S8: Pedigree information for the progeny of Walker's Prince T and Dravkvallons Ite O Maguzu.
Walker's Prince T (WPT) progeny
Name	Coat	Sex	Birth	Dam	Dam coat	Dam breed
Walker's Dixie T*	Curly	Mare	1985	Birds Trixie	Curly	Curly Jim (WPT grandfather) daughter
Walker's Prince Rockyway*	Curly	Gelding	1980	Blaze*	Curly	Curly Jim (WPT grandfather) daughter
Walker's Trixie*	Curly	Mare	1985	Blaze*	Curly	Curly Jim (WPT grandfather) daughter
Prince T's Girl*	Curly	Mare	1986	Molly Reese*	Curly	Curly Jim (WPT grandfather) daughter
Cheyenne's Areisa*	Curly	Mare	1988	Cheyenne H.	straight	MFTHBA
Cheyenn's Penney*	Curly	Mare	1987	Cheyenne H.	straight	MFTHBA
Misty's Tansie*	Curly	Mare	1987	Goldie's Misty Mega	straight	MFTHBA
Prince's Ryder*	Curly	Stallion	1988	Goldie's Misty Mega	straight	MFTHBA
Walker's Prince T no II*	Curly	Stallion	1986	Goldie's Misty Mega	straight	MFTHBA
Dominique T*	Curly	Stallion	1986	Joshawas First Lady	straight	MFTHBA
Kurrles Kameo Kama*	Curly	Mare	1983	Merry Lads Sweetheart	straight	MFTHBA
Walker's Curly Czar*	Curly	Stallion	1981	Merry Lads Sweetheart	straight	MFTHBA
Miss Yankee Bomber*	Curly	Mare	1978	Middleton's Angel	straight	MFTHBA
Walker's Curly T*	Curly	Stallion	1983	Mr. President's Molly B	straight	MFTHBA
Lady's Lucy Mrs. T.	Curly	Mare	1983	Ozarks Lady Queen	straight	MFTHBA
Queen T*	Curly	Mare	1984	Ozarks Lady Queen	straight	MFTHBA
Sun Dance T*	Curly	Stallion	1986	Ozarks Lady Queen	straight	MFTHBA
Walker's Curly Lad*	Curly	Stallion	1981	Ozarks Lady Queen	straight	MFTHBA
Annie's Rosebud T*	Curly	Mare	1984	Steamboat Annie B	straight	MFTHBA
Princess T*	Curly	Mare	1982	Steamboat Annie B	straight	MFTHBA
Charlie's Frosty Lady*	Curly	Mare	1983	Sterling's May Day	straight	MFTHBA
Lisa's Thunderhead*	Curly	Stallion	1985	Lisa Society	straight	TWH
DJ*	Curly	Stallion	1985	Babe (Mattison's)	straight	unknown
Merry Chase T*	Curly	Mare	1982	Babe (Mattison's)	straight	unknown
Beauty Girl*	Curly	Mare	1985	Blondie (Mattison's)	straight	unknown
Trojan*	Curly	Gelding	1986	Blondie (Mattison's)	straight	unknown
BC's September Sue*	Curly	Mare	1976	Doll*	curly	unknown
Curly Rose MJT*	Curly	Mare	1981	Doll*	curly	unknown
Double Heart Redwing*	Curly	Mare	1979	Goldie (Tune's)	straight	unknown
Goldies Ginger T*	Curly	Mare	1978	Goldie (Tune's)	straight	unknown
Goldies Snow Beauty*	Curly	Mare	1980	Goldie (Tune's)	straight	unknown
Lady T *	Curly	Mare	1977	Goldie (Tune's)	straight	unknown
Muffin	Straight	Mare	1985	Julie ( McKay's )	straight	unknown
Fancy Pants*	Curly	Stallion	1977	Queenie L	straight	unknown
Foxy Lay T*	Curly	Mare	1983	Queenie L	straight	unknown
Nellie T*	Curly	Mare	1975	Queenie L	straight	unknown
R Comanche A M*	Curly	Stallion	1984	Queenie L	straight	unknown
Sunshine Kypchak*	Curly	Stallion	1982	Queenie L	straight	unknown
BC's Curly Candy*	Curly	Mare	1973	Red Rocket	straight	unknown
Curly Baby T*	Curly	Mare	1973	Ribbon	straight	unknown
Delilah T	Straight	Mare	1980	Sugar M	straight	unknown
Walker's Curly Frosty*	Curly	Mare	1986	Sunday's Curly Girl*	curly	unknown
Donna P*	Curly	Mare	1973	Unknown	straight	unknown
Sampson T	Straight	Stallion		Unknown	straight	unknown
Gypsy T*	Curly	Mare	1986	Zane JRs Little Jessie L	straight	unknown
Prince Charming T*	Curly	Stallion	1977	Curly Baby T*	curly	WPT daughter
Princess Lammie Lynn*	Curly	Mare	1985	Curly Baby T*	curly	WPT daughter
R Samantha Jane*	Curly	Mare	1981	Curly Baby T*	curly	WPT daughter
Take A Chance T*	Curly	Stallion	1983	Curly Baby T*	curly	WPT daughter
Adorable Mindy T*	Curly	Mare	1983	Nellie T*	curly	WPT daughter
Roman Round Anne T	Curly	Mare	1979	Nellie T*	curly	WPT daughter
Spot T*	Curly	Mare	1974	Queen T*	curly	WPT daughter
Dravkvallons Ite O Maguzu's progeny
Name	Coat	Sex	Birth	Dam	Dam coat	Dam breed
FAHANA DREAM OF JAK*	Curly	Mare	2007	Dakota Dream	curly	Curly
GHEKOTAK ITEO OF JAK*	Curly	Stallion	2016	Dakota Dream	curly	Curly
GAHIKAN ITEO OF JAK	Straight	Gelding	2016	DAKOTASHAD EDA*	curly	Curly
Drakvallmons Lilla My*	Curly	Mare	2010	Drakvallmons Wikapi	straight	Curly
DIAMOND ITEO OF JAK*	Curly	Mare	2013	IDOLE	straight	non-curly breed
ESHAKEE ITEO OF JAK	Curly	Mare	2014	IDOLE	straight	non-curly breed
GAWANI ITEO OF JAK*	Curly	Stallion	2016	IDOLE	straight	non-curly breed
CAPTAIN MAG OF JAK	Curly	Stallion	2012	KILLIAN'S CHARLOTTE IRIS	straight	non-curly breed
EL NINÔ ITEO OF JAK	Curly	Stallion	2014	KILLIAN'S CHARLOTTE IRIS	straight	non-curly breed
GO ELINA ITEO OF JAK*	Curly	Mare	2016	KILLIAN'S CHARLOTTE IRIS	straight	non-curly breed
JAK BOREAL MAGUZU	Straight	Mare	2011	KILLIAN'S CHARLOTTE IRIS	straight	non-curly breed
DERBY'S B ITEO OF JAK	Curly	Stallion	2013	Riley's Butter Cream	curly	Curly
JAK BLACKCURLS ZOU*	Curly	Gelding	2011	Riley's Butter Cream	curly	Curly
CHG Don SILVER*	Curly	Stallion	2013	Sweet Pea*	curly	Curly

## Sheet: Table S9
Supporting Table S9: Comparison of NCBI and Ensembl annotations within the keratin cluster on ECA11
		NCBI data			Ensembl Data
	Chrom	Gene start (bp)	XP	Name	Gene start (bp)	Gene name	Gene stable ID
	11	21369668	XP_005597467.1	PREDICTED: keratin, type I cuticular Ha3-I-like	21369649	KRT33B	ENSECAG00000013448
	11	21383939	XP_005597468.1	PREDICTED: keratin, type I cuticular Ha3-I	21383890	KRT33A	ENSECAG00000015178
	11	21407345	XP_014595887.1	PREDICTED: keratin-associated protein 17-1
	11	21412830	XP_014595892.1	PREDICTED: keratin-associated protein 16-1	21412830	KRTAP16-1	ENSECAG00000010416
	11	21419542	XP_005597975.1	PREDICTED: keratin-associated protein 29-1
	11	21442146	XP_014595910.1	PREDICTED: keratin-associated protein 9-1-like	21442194	KRTAP9-1	ENSECAG00000010427
	11	21450427	XP_014595913.1	PREDICTED: keratin-associated protein 9-2-like
	11	21455891	XP_014595898.1	PREDICTED: LOW QUALITY PROTEIN: keratin-associated protein 9-8-like
	11	21478068	XP_003362531.2	PREDICTED: keratin-associated protein 9-2-like	21478068	KRTAP4-1	ENSECAG00000010460
	11	21487322	XP_014595902.1	PREDICTED: keratin-associated protein 9-3-like
	11	21495372	XP_014592273.1	PREDICTED: keratin-associated protein 4-6-like
	11	21522151	XP_014595919.1	PREDICTED: keratin-associated protein 4-2-like isoform X2
	11	21528276	XP_014595915.1	PREDICTED: keratin-associated protein 4-6-like isoform X1
	11	21550964	XP_005597473.1	PREDICTED: keratin-associated protein 4-7-like
	11	21557159	XP_014595926.1	PREDICTED: keratin-associated protein 4-12-like isoform X1
	11	21557159	XP_014595930.1	PREDICTED: keratin-associated protein 4-6-like isoform X2
	11	21563580	XP_014595935.1	PREDICTED: keratin-associated protein 4-11-like
	11	21569779	XP_001498981.2	PREDICTED: keratin-associated protein 4-6-like
	11	21578042	XP_014592278.1	PREDICTED: keratin-associated protein 9-1-like
	11	21594743	XP_001497377.1	PREDICTED: keratin-associated protein 2-1-like	21594713	KRTAP2-1	ENSECAG00000001948
	11	21599611	XP_001497401.1	PREDICTED: keratin-associated protein 2-1-like	21599611	KRTAP2-2	ENSECAG00000002261
	11	21603704	XP_001497422.1	PREDICTED: keratin-associated protein 2-1-like	21603704	KRTAP2-3	ENSECAG00000002312
	11	21609546	XP_014595950.1	PREDICTED: keratin-associated protein 2-1	21609546	KRTAP2-1	ENSECAG00000002443
	11	21613029	XP_014595946.1	PREDICTED: keratin-associated protein 1-4-like	21613029	KRTAP2-4	ENSECAG00000002514
	11	21618801	XP_014592281.1	PREDICTED: keratin-associated protein 4-3-like	21618801	KRTAP1-x	ENSECAG00000010582
	11	21627840	XP_005597486.1	PREDICTED: keratin-associated protein 9-3-like
	11	21644006	XP_003362616.1	PREDICTED: keratin-associated protein 3-1-like	21643963	KRTAP3-1	ENSECAG00000002566
	11	21649719	XP_003362617.1	PREDICTED: keratin-associated protein 3-1-like
	11	21652928	XP_014593156.1	PREDICTED: keratin-associated protein 3-3-like
	11	21659203	XP_005597484.1	PREDICTED: keratin-associated protein 3-3
	11	21665931	XP_001499543.1	PREDICTED: keratin, type I cytoskeletal 40	21665928	KRT40	ENSECAG00000010592
	11	21677897	XP_001497516.1	PREDICTED: keratin, type I cytoskeletal 39	21677897	KRT39	ENSECAG00000012849
Critical mapping region	11	21705151	XP_005597482.1	PREDICTED: keratin, type I cytoskeletal 23	21705151	KRT23	ENSECAG00000014812
	11	21749987	XP_005597481.1	PREDICTED: keratin, type I cytoskeletal 20	21749987	KRT20	ENSECAG00000026977
	11	21764188	XP_005597480.1	PREDICTED: LOW QUALITY PROTEIN: keratin, type I cytoskeletal 12	21764167	KRT12	ENSECAG00000018999
	11	21819093	XP_001499854.1	PREDICTED: keratin, type I cytoskeletal 10-like	21819093	KRT10B	ENSECAG00000020036
	11	21835133	XP_005597479.1	PREDICTED: keratin, type I cytoskeletal 10 isoform X1	21835133	KRT10	ENSECAG00000024656
	11	21847272	XP_001917544.1	PREDICTED: keratin, type I cytoskeletal 28	21847210	KRT28	ENSECAG00000009734
	11	21866779	XP_001500022.1	PREDICTED: keratin, type I cytoskeletal 27	21866779	KRT27	ENSECAG00000011112
	11	21878504	XP_001497652.2	PREDICTED: keratin, type I cytoskeletal 26	21878538	KRT26	ENSECAG00000012819
	11	21890895	XP_001500088.1	PREDICTED: keratin, type I cytoskeletal 25	21890853	KRT25	ENSECAG00000013748
	11	21932017	XP_001500118.2	PREDICTED: keratin, type I cytoskeletal 24	21932017	KRT24	ENSECAG00000016177
	11	21971057	XP_001500196.1	PREDICTED: keratin-like protein KRT222	21971057	KRT222	ENSECAG00000026968
